# Supplementary material for: A protein–protein interaction underlies the molecular basis for substrate recognition by an adenosine-to-inosine RNA-editing enzyme
Source: Nucleic Acids Res. 2018 Sep 7;46(18):9647–59. doi: 10.1093/nar/gky800 (PMC6182170; doi:10.1093/nar/gky800)
Supplement: Supplementary Data [file gky800_supplemental_files.zip]

Archive with 6 entries (6 files):
- Rajendren, Hundley Supplementary Table 1.xlsx
- Rajendren, Hundley Supplementary Table 2.xlsx
- Rajendren, Hundley Supplementary Table 3.xlsx
- Rajendren, Hundley Supplementary Table 4.xlsx
- Rajendren, Hundley Supplementary Table 5 for re-resubmission.xlsx
- Rajendren, Hundley, Supplementary information, NAR resubmission, clean.pdf
