# Supplementary material for: A protein–protein interaction underlies the molecular basis for substrate recognition by an adenosine-to-inosine RNA-editing enzyme
Source: Nucleic Acids Res. 2018 Sep 7;46(18):9647–59. doi: 10.1093/nar/gky800 (PMC6182170; doi:10.1093/nar/gky800)
Supplement: Supplementary Data [file gky800_supplemental_files.zip › Rajendren, Hundley Supplementary Table 1.xlsx]

## Sheet: ADR-2 targets 
Gene	Name	log2FoldChange	pvalue	padj	n2.ip.1	n2.ip.2	adr2.ip.1	adr2.ip.2	n2.input.1	n2.input.2	adr2.input.1	adr2.input.2	Identified as edited in previous studies?	Bound by ADR-2 in the absence of adr-1?
WBGene00004830	slo-1	8.97297	6.30362e-09	1.62873e-05	161.263	306.783	0	0	90.7582	149.186	129.702	67.8864	Yes	Yes
WBGene00013962	ZK287.1	8.84941	3.86786e-09	1.62873e-05	123.837	283.43	0	0	129.262	227.683	174.045	135.773	No	Yes
WBGene00014089	ZK822.1	8.64565	6.0826e-09	1.62873e-05	145.302	168.253	0	0	86.6328	162.63	151.873	92.6704	Yes	Yes
WBGene00016059	C24G6.2	8.33155	1.3296e-08	2.45388e-05	187.132	209.122	0	0	70.1313	129.237	65.4053	59.2659	Yes	Yes
WBGene00008177	C48D1.1	8.09227	8.16859e-08	8.79417e-05	141.449	83.8612	0	0	206.269	209.468	115.291	269.391	Yes	Yes
WBGene00012073	cpd-2	7.98038	9.47971e-08	9.42064e-05	90.2634	95.538	0	0	81.1323	80.231	95.3366	72.1967	Yes	Yes
WBGene00010254	F58E6.5	7.52217	4.44708e-07	0.00041037	131.542	222.391	0	0	132.012	232.887	69.8396	75.4294	No	Yes
WBGene00006140	str-81	8.04795	1.31768e-06	0.00106394	130.992	117.299	0	0	34.3781	53.3428	29.9313	42.0249	Yes	Yes
WBGene00013716	Y106G6H.1	7.37232	1.45298e-06	0.00110418	78.1549	133.753	0	0	129.262	234.188	120.834	96.9806	No	Yes
WBGene00016189	C28G1.4	2.47714	1.67087e-06	0.00119922	368.209	340.752	65.0365	79.5521	264.024	286.23	301.53	314.648	No	Yes
WBGene00018369	mig-39	7.94323	1.93126e-06	0.00131316	142.55	175.684	0	0	46.7542	122.298	56.5368	44.1801	No	Yes
WBGene00011055	arrd-14	7.58019	2.41411e-06	0.0015594	62.7441	73.7766	0	0	64.6308	67.2206	80.9252	60.3435	Yes	Yes
WBGene00019426	cutl-16	7.16748	3.79325e-06	0.00192903	56.6898	88.6381	0	0	104.509	148.319	107.531	84.0499	Yes	Yes
WBGene00007490	mks-5	7.61574	3.88225e-06	0.00192903	80.9069	88.1073	0	0	53.6298	115.359	77.5996	73.2742	Yes	Yes
WBGene00017948	mth-1	7.90735	3.4645e-06	0.00192903	105.124	141.715	0	0	39.8786	77.1953	53.2111	34.482	No	Yes
WBGene00045484	F34D10.9	7.53326	5.01769e-06	0.00240087	96.8681	107.746	0	0	45.3791	67.6543	36.5826	42.0249	No	Yes
WBGene00013326	anoh-2	5.4894	6.46246e-06	0.00298173	95.2169	81.2073	2.70985	0	85.2577	114.926	103.097	84.0499	Yes	Yes
WBGene00012130	slc-17.4	7.64512	7.0361e-06	0.00313446	128.24	73.7766	0	0	85.2577	52.9091	60.9711	43.1025	Yes	Yes
WBGene00019105	asp-8	7.38194	7.31468e-06	0.00314994	102.372	88.6381	0	0	57.7552	105.385	62.0796	47.4127	Yes	Yes
WBGene00010310	F59B2.8	7.14218	1.08713e-05	0.00425572	67.1472	62.0997	0	0	75.6318	127.069	66.5139	103.446	No	Yes
WBGene00006308	sul-1	7.5941	1.34877e-05	0.0047094	54.4883	65.8151	0	0	37.1284	45.5365	55.4283	46.3352	Yes	Yes
WBGene00012974	Y48A6C.1	7.75042	1.32847e-05	0.0047094	91.3642	88.6381	0	0	30.2527	45.5365	26.6056	43.1025	Yes	Yes
WBGene00019189	H11L12.1	7.60088	1.48203e-05	0.00490931	56.1395	49.8921	0	0	39.8786	46.4039	47.6683	73.2742	Yes	Yes
WBGene00010367	H05L14.2	1.57405	1.64891e-05	0.00532557	6076.27	5647.89	2377.9	1788.33	3656.45	3546.21	3315.72	4318.87	Yes	No
WBGene00044414	C06A5.12	7.08591	2.01639e-05	0.00583814	40.1782	52.0152	0	0	61.8806	96.2772	74.2739	104.524	No	No
WBGene00019785	M70.3	7.03428	2.2472e-05	0.00583814	148.604	100.846	0	0	68.7562	144.85	38.7998	47.4127	No	Yes
WBGene00003448	msp-55	6.47103	2.27785e-05	0.00583814	68.7984	101.376	0	0	158.139	304.011	88.6852	95.903	Yes	Yes
WBGene00235256	Y54G11A.19	7.23079	2.22901e-05	0.00583814	77.6045	66.8766	0	0	101.759	124.9	47.6683	132.54	Yes	Yes
WBGene00015934	ceh-48	7.1232	2.43781e-05	0.00583869	49.5348	109.338	0	0	83.8826	130.538	68.731	75.4294	Yes	No
WBGene00012389	Y6B3B.4	1.46225	2.44051e-05	0.00583869	7163.29	7735.93	3685.4	2637.95	4672.67	4668.14	5147.07	5794.05	Yes	No
WBGene00013156	Y53F4B.9	1.23279	3.60736e-05	0.00803508	10233.3	11729.4	6288.21	5575.01	3996.11	3800.35	4566.18	5333.93	Yes	No
WBGene00018682	aagr-4	2.40894	3.7518e-05	0.00813523	1049.04	1360.36	201.884	133.648	627.057	1032.16	725.002	519.385	Yes	Yes
WBGene00019550	K09C4.5	7.2636	3.88898e-05	0.00814665	137.046	53.6075	0	0	143.013	123.165	116.399	47.4127	No	No
WBGene00013149	Y53F4B.1	6.29345	4.48137e-05	0.0089069	82.0076	70.592	1.35493	0	45.3791	52.0417	62.0796	36.6371	No	Yes
WBGene00013963	sulp-8	7.18666	4.83999e-05	0.00918915	45.1317	104.561	0	0	63.2557	118.395	72.0567	63.5762	No	Yes
WBGene00022197	Y71H2B.8	7.09205	4.9079e-05	0.00918915	40.7286	61.569	0	0	50.8796	65.4859	50.994	67.8864	Yes	Yes
WBGene00013904	ugt-6	6.79338	5.54607e-05	0.0100915	117.232	66.8766	0	0	74.2567	129.237	49.8854	44.1801	No	No
WBGene00014179	ZK1010.5	6.60509	6.21933e-05	0.0108578	111.729	79.615	0	0	83.8826	151.788	53.2111	38.7922	No	Yes
WBGene00017208	fbxb-35	6.33746	7.6484e-05	0.0123914	28.0697	33.9691	0	0	94.8836	119.262	86.4681	127.152	No	No
WBGene00020551	T17H7.7	7.25613	7.76921e-05	0.0123914	107.876	112.523	0	0	33.003	106.252	42.1255	32.3269	Yes	No
WBGene00077537	Y47H10A.6	7.15273	7.87755e-05	0.012411	45.6821	29.1922	0	0	52.2547	38.5976	74.2739	57.1108	No	No
WBGene00008102	C44H9.7	6.46754	7.98395e-05	0.0124271	51.186	32.9075	0	0	92.1333	95.4099	76.491	74.3518	No	Yes
WBGene00016506	abhd-5.1	6.66725	8.25101e-05	0.0126899	75.403	48.2998	0	0	78.3821	73.2921	49.8854	45.2576	No	No
WBGene00020972	trpl-2	6.89076	8.49663e-05	0.0129139	70.9999	67.9382	0	0	42.6288	60.7154	33.257	34.482	Yes	Yes
WBGene00010104	fbxb-60	6.89484	9.0589e-05	0.0134519	63.8449	36.0921	0	0	79.7572	54.2102	64.2968	57.1108	No	Yes
WBGene00010128	F55G11.8	6.78383	9.43642e-05	0.0136591	70.4495	147.553	0	0	104.509	340.44	75.3824	96.9806	Yes	Yes
WBGene00020004	R11E3.2	7.72252	9.51562e-05	0.0136591	65.496	65.2843	0	0	26.1274	20.383	38.7998	18.3186	Yes	No
WBGene00008706	gba-3	6.24388	9.88944e-05	0.0140397	22.0155	41.3998	0	0	114.135	153.523	121.942	122.842	Yes	Yes
WBGene00004370	rig-3	6.64626	0.000101787	0.0142934	39.0775	41.9306	0	0	61.8806	97.5783	92.0109	59.2659	No	No
WBGene00016002	C18H9.3	1.16165	0.000112236	0.0151589	13669.4	13068	8239.31	6389.63	6850.87	7106.73	8473.87	8623.73	Yes	No
WBGene00016713	C46E10.9	7.25491	0.000112493	0.0151589	38.5271	65.8151	0	0	31.6279	49.8733	41.0169	50.6454	No	No
WBGene00022108	Y71F9AL.2	6.90772	0.000113818	0.0151589	66.0464	68.4689	0	0	38.5035	47.7049	27.7141	31.2493	No	Yes
WBGene00022814	ZK742.4	6.78177	0.000109573	0.0151589	36.3255	54.669	0	0	59.1303	56.8122	50.994	56.0332	No	No
WBGene00000837	cul-2	1.01446	0.000122372	0.0159689	10715.5	10585.6	6346.47	5708.66	6769.74	6222.46	7148.03	7709.96	Yes	No
WBGene00002047	icp-1	1.01955	0.000130901	0.0169111	6350.91	6246.6	3963.16	3544.84	4993.08	4639.96	5641.49	6004.18	Yes	No
WBGene00044694	fbxb-90	7.101	0.000147658	0.0178985	84.7596	23.8845	0	0	107.26	92.3741	65.4053	127.152	No	Yes
WBGene00003711	nhr-121	4.89338	0.0001449	0.0178985	78.1549	81.7381	2.70985	0	83.8826	76.3279	57.6454	50.6454	No	No
WBGene00021320	Y34B4A.4	6.73131	0.000151438	0.018115	63.2945	68.9997	0	0	42.6288	56.8122	32.1484	29.0942	No	Yes
WBGene00021342	Y35H6.3	4.1669	0.000154281	0.0181196	252.628	202.753	25.7436	0	130.637	124.467	136.353	162.712	No	Yes
WBGene00012777	lact-8	7.01025	0.000160455	0.0181835	100.17	115.707	0	0	24.7522	62.8838	19.9542	20.4737	No	No
WBGene00003025	lin-40	0.986085	0.000159571	0.0181835	6456.59	6621.85	4292.41	3805.77	4463.65	4516.36	5394.28	5629.19	Yes	No
WBGene00206380	C42D4.18	6.17429	0.000162123	0.0182128	40.1782	21.2307	0	0	155.389	117.961	97.5537	147.626	No	Yes
WBGene00018076	pifk-1	1.62787	0.000169262	0.0186393	501.402	521.213	177.495	203.653	398.786	376.869	473.357	413.784	Yes	No
WBGene00008659	clec-151	6.56434	0.000176009	0.0191081	68.248	78.0227	0	0	53.6298	111.456	45.4512	36.6371	No	Yes
WBGene00219288	Y87G2A.25	7.2037	0.000195718	0.0208965	74.8526	26.0076	0	0	57.7552	42.5008	60.9711	50.6454	No	No
WBGene00014316	F08H9.10	5.87754	0.000208087	0.0216796	8.80619	32.9075	0	0	413.912	315.286	431.232	352.363	No	Yes
WBGene00011984	T24C2.5	6.9488	0.00021188	0.0218982	55.5891	38.746	0	0	33.003	67.6543	44.3426	57.1108	No	Yes
WBGene00001787	gst-39	6.2794	0.00021896	0.0222736	37.9767	43.5229	0	0	71.5065	87.6036	66.5139	49.5679	No	Yes
WBGene00019731	M02D8.5	6.61119	0.00022367	0.022575	78.7053	48.2998	0	0	56.3801	55.0775	31.0398	34.482	No	No
WBGene00001515	gap-1	7.4401	0.000232863	0.0233206	42.3798	83.8612	0	0	19.2517	48.5723	33.257	38.7922	Yes	Yes
WBGene00007913	cyp-36A1	6.78405	0.000242587	0.0241076	46.7829	91.2919	0	0	45.3791	100.614	42.1255	47.4127	No	Yes
WBGene00010409	H21P03.2	1.03933	0.000246371	0.0241126	2024.87	1962.78	976.902	1050.09	2295.08	2204.84	2270.34	2422.36	Yes	No
WBGene00021343	cutl-23	7.20057	0.000258241	0.0247165	112.279	51.4844	0	0	24.7522	51.1744	29.9313	22.6288	Yes	Yes
WBGene00014902	Y49E10.5	6.81245	0.00025828	0.0247165	36.8759	55.1998	0	0	41.2537	42.0671	43.234	34.482	No	No
WBGene00016759	C49A9.5	6.54436	0.000263655	0.0248625	51.186	44.0537	0	0	49.5045	51.1744	37.6912	37.7147	No	Yes
WBGene00003479	mtm-9	1.10692	0.000262781	0.0248625	2338.04	2632.07	1365.77	1225.1	1617.15	1500.97	1759.29	1745.65	Yes	No
WBGene00017991	clec-180	6.65832	0.000267794	0.0248895	138.147	79.615	0	0	78.3821	285.796	86.4681	43.1025	Yes	No
WBGene00015163	B0361.9	7.0048	0.00028167	0.0256313	63.2945	47.2383	0	0	26.1274	49.4397	28.8227	38.7922	No	Yes
WBGene00012247	W04E12.2	6.43827	0.000291955	0.0261928	24.7674	41.3998	0	0	61.8806	62.4501	57.6454	66.8089	No	Yes
WBGene00008929	F18A11.2	6.73487	0.000299482	0.0265001	32.4728	66.8766	0	0	50.8796	78.4963	65.4053	40.9474	Yes	Yes
WBGene00007610	C15H7.3	6.55555	0.0003057	0.0266847	71.5503	61.0382	0	0	41.2537	81.0984	36.5826	30.1717	No	No
WBGene00015148	hpo-28	7.02555	0.00030487	0.0266847	68.248	58.9151	0	0	23.3771	63.7511	36.5826	32.3269	No	No
WBGene00008200	C49C3.10	6.43125	0.00031008	0.0268854	39.6279	63.692	0	0	55.005	98.4456	49.8854	48.4903	Yes	Yes
WBGene00000399	cdh-7	7.30831	0.000329485	0.0281895	215.752	385.337	0	0	23.3771	204.264	32.1484	14.0083	Yes	Yes
WBGene00021418	Y38F2AL.6	7.05894	0.000328274	0.0281895	18.7132	44.0537	0	0	31.6279	41.6334	65.4053	53.8781	No	No
WBGene00015087	B0252.1	6.94574	0.000339571	0.0284769	130.992	52.0152	0	0	46.7542	40.766	28.8227	16.1634	No	Yes
WBGene00020860	nspd-10	6.06253	0.000336194	0.0284769	37.4263	69.5305	0	0	103.134	190.82	62.0796	78.662	No	Yes
WBGene00004166	pqn-85	1.11892	0.000338967	0.0284769	20311.5	25943.9	12377.2	12849.3	8377.26	8301.53	9096.88	10657.1	Yes	No
WBGene00007305	C04G2.2	6.43726	0.000348037	0.0285767	70.9999	87.0458	0	0	41.2537	49.8733	19.9542	18.3186	No	No
WBGene00017027	D1044.1	6.15161	0.00034805	0.0285767	29.1705	26.0076	0	0	81.1323	61.5827	76.491	63.5762	No	Yes
WBGene00001544	gcy-19	6.92264	0.000349494	0.0285767	52.8371	50.4229	0	0	34.3781	26.8882	32.1484	22.6288	Yes	No
WBGene00018926	F56A11.6	6.64627	0.000357915	0.0288994	73.7518	100.315	0	0	33.003	78.0626	26.6056	22.6288	No	Yes
WBGene00015728	C13A10.1	6.85427	0.000387677	0.0301666	73.2015	52.0152	0	0	45.3791	40.3324	42.1255	18.3186	No	Yes
WBGene00009498	tat-5	0.978763	0.000378372	0.0301666	5397.64	5415.95	2998.45	2749.32	4217.51	4548.88	4323.4	4868.43	Yes	No
WBGene00022087	Y69A2AR.16	0.971246	0.000389955	0.0301666	4455.38	4628.29	2846.7	2536.12	3259.04	3001.07	3589.53	3688.5	Yes	No
WBGene00019515	ugt-19	6.22697	0.000420601	0.0321523	74.8526	36.6229	0	0	123.761	96.7109	73.1653	39.8698	No	Yes
WBGene00003885	osm-5	6.82257	0.000424228	0.0322327	61.0929	36.6229	0	0	30.2527	65.4859	47.6683	37.7147	Yes	Yes
WBGene00206482	B0416.10	6.87405	0.000447615	0.0328565	20.9147	40.3383	0	0	34.3781	34.2608	44.3426	56.0332	No	Yes
WBGene00000830	ctl-1	6.63632	0.000456119	0.0332915	28.0697	103.5	0	0	77.0069	117.528	57.6454	54.9557	Yes	Yes
WBGene00021675	Y48G1BR.1	6.68279	0.000460073	0.0333914	53.9379	67.9382	0	0	38.5035	90.2057	55.4283	28.0166	No	No
WBGene00013796	Y116A8C.19	6.12279	0.000465536	0.0335992	29.7209	27.0691	0	0	77.0069	65.0522	52.1026	80.8172	No	Yes
WBGene00006462	svh-5	7.15917	0.000473535	0.0339867	49.5348	82.2689	0	0	16.5015	42.0671	22.1713	26.9391	No	No
WBGene00001159	eff-1	7.1357	0.000519737	0.0362945	76.5038	76.4304	0	0	17.8766	62.4501	37.6912	19.3961	No	No
WBGene00021472	Y39G10AR.16	6.51311	0.000537147	0.0373086	53.9379	79.615	0	0	38.5035	85.8689	26.6056	38.7922	Yes	Yes
WBGene00009432	cld-9	6.0517	0.000564141	0.0387667	48.9844	64.7536	0	0	74.2567	148.753	62.0796	37.7147	No	Yes
WBGene00020413	T10E9.3	6.73669	0.000570541	0.0388596	133.194	83.3304	0	0	26.1274	100.614	25.497	22.6288	No	No
WBGene00006440	tag-63	1.16996	0.000571509	0.0388596	3411.85	3971.2	1825.09	1915.62	3399.31	2587.34	3350.08	3466.52	Yes	No
WBGene00021919	cutl-25	6.25017	0.000580716	0.0392789	17.062	40.3383	0	0	86.6328	84.5678	110.857	62.4986	No	Yes
WBGene00022131	Y71F9B.13	6.62694	0.000583984	0.0392942	36.3255	33.4383	0	0	31.6279	45.9702	50.994	33.4044	Yes	Yes
WBGene00022712	ZK355.2	4.10419	0.00059492	0.0396174	280.697	239.907	2.70985	25.4567	70.1313	103.65	67.6225	73.2742	Yes	Yes
WBGene00019522	K08B12.3	6.53571	0.000629707	0.0409033	45.6821	28.1306	0	0	41.2537	61.149	63.1882	35.5596	No	Yes
WBGene00019766	M4.1	1.0114	0.000620929	0.0409033	4562.71	4155.37	2839.93	2494.76	2446.35	2290.7	2758.11	3089.37	Yes	No
WBGene00077701	poml-3	5.76626	0.000630061	0.0409033	47.3333	68.4689	0	0	96.2587	200.794	52.1026	54.9557	No	Yes
WBGene00219425	Y54G2A.73	1.65223	0.000625313	0.0409033	685.782	712.82	276.405	222.746	240.647	304.444	276.033	341.587	No	No
WBGene00001429	fkb-4	6.39173	0.000638054	0.0410101	34.124	32.3768	0	0	39.8786	58.547	57.6454	37.7147	No	Yes
WBGene00006743	unc-3	6.47453	0.000637004	0.0410101	26.4186	59.9767	0	0	49.5045	62.8838	45.4512	43.1025	No	No
WBGene00007388	folt-1	5.61222	0.000662436	0.0421577	55.0387	59.9767	1.35493	0	57.7552	35.5619	31.0398	46.3352	No	No
WBGene00007987	C36H8.1	6.43633	0.000667186	0.0422518	73.2015	71.1228	0	0	34.3781	88.9046	33.257	23.7064	No	No
WBGene00021815	Y53G8AR.8	1.65018	0.000682008	0.0429798	594.418	838.612	222.208	308.662	987.339	765.014	1006.58	1009.68	No	Yes
WBGene00016606	exoc-7	1.34265	0.000710076	0.0441033	1617.04	1509.5	566.359	738.244	1376.5	1439.39	1270.42	1696.08	Yes	No
WBGene00220163	Y47D3A.35	6.72095	0.000709162	0.0441033	32.4728	45.646	0	0	24.7522	42.5008	32.1484	37.7147	No	Yes
WBGene00001690	grd-1	6.91938	0.000724475	0.0443803	105.674	148.615	0	0	15.1264	74.1595	19.9542	12.9307	Yes	No
WBGene00022274	Y73E7A.8	6.63911	0.000745029	0.0451879	70.4495	57.3228	0	0	30.2527	97.5783	48.7769	28.0166	Yes	Yes
WBGene00021215	Y18H1A.11	6.2736	0.000779609	0.0469309	63.2945	69.5305	0	0	34.3781	55.9449	19.9542	20.4737	Yes	Yes
WBGene00015197	B0454.6	6.44933	0.000813976	0.0478735	56.1395	80.1458	0	0	28.8776	48.5723	16.6285	21.5512	Yes	No
WBGene00016286	C31H1.1	6.37548	0.00081324	0.0478735	118.333	105.092	0	0	26.1274	69.389	16.6285	10.7756	No	No
WBGene00001194	egl-27	0.882848	0.000811634	0.0478735	8134.72	8758.72	5196.14	4604.48	5591.25	5833.88	6105.98	6125.94	Yes	No
WBGene00020560	T19C3.2	6.69538	0.000815246	0.0478735	84.2092	97.6611	0	0	34.3781	116.227	48.7769	17.241	No	Yes
WBGene00019699	math-34	6.78846	0.000823097	0.0481158	34.6744	117.299	0	0	35.7532	58.1133	23.2799	29.0942	Yes	No
WBGene00011517	cgt-1	6.64223	0.000855765	0.0489187	42.9302	97.1303	0	0	30.2527	79.3637	32.1484	28.0166	No	No
WBGene00010105	fbxb-62	6.07613	0.000864228	0.0491276	36.8759	32.3768	0	0	81.1323	56.8122	36.5826	65.7313	No	No
WBGene00020541	fbxb-81	6.52731	0.000867025	0.0491276	62.1937	19.1076	0	0	77.0069	58.9806	45.4512	72.1967	No	No
WBGene00001434	fkh-2	6.18682	0.000883922	0.0498567	31.9224	26.5383	0	0	41.2537	58.1133	43.234	51.723	No	No
WBGene00004116	pqn-27	1.17433	0.000891889	0.0498802	3978.75	3350.73	2083.88	1565.59	1692.78	1638.88	1810.29	1941.77	Yes	No
WBGene00016424	C34H4.1	6.14861	0.000897206	0.0499612	45.6821	56.2613	0	0	56.3801	110.155	59.8625	29.0942	No	Yes
WBGene00007967	cyp-25A4	6.07289	0.000917759	0.0504173	36.8759	50.4229	0	0	57.7552	53.7765	35.4741	30.1717	No	No
WBGene00044903	K03H1.13	5.99406	0.000922895	0.0504173	58.341	24.4153	0	0	88.0079	106.252	46.5597	67.8864	Yes	Yes
WBGene00004818	skr-12	4.10462	0.000915428	0.0504173	18.1628	47.769	2.70985	0	288.776	241.56	268.273	237.064	Yes	Yes
WBGene00019337	K02F6.3	5.99532	0.000929873	0.0504697	65.496	92.3534	0	0	55.005	121.431	32.1484	22.6288	No	No
WBGene00012896	snrp-200	1.09415	0.000934157	0.0504697	25790.6	24532	15982.7	11500.1	11343.4	11840.8	13038.9	14004	Yes	No
WBGene00017974	vps-41	1.47976	0.00093759	0.0504697	833.286	938.927	410.543	334.119	533.548	510.443	715.024	513.997	Yes	Yes
WBGene00008655	lips-3	6.64094	0.00095395	0.0507055	56.1395	75.3689	0	0	20.6269	57.6796	22.1713	23.7064	Yes	Yes
WBGene00005015	spt-5	1.12503	0.000954629	0.0507055	15184.6	16235.6	9634.88	6962.4	11130.3	9658.51	12275.1	11688.3	Yes	No
WBGene00015107	viro-2	5.43067	0.000948561	0.0507055	53.9379	78.5535	0	3.18209	63.2557	87.1699	66.5139	35.5596	No	No
WBGene00013173	Y53F4B.27	7.31663	0.00095767	0.0507055	94.1162	124.73	0	0	9.62587	50.7407	25.497	8.6205	No	No
WBGene00014028	trxr-2	1.4683	0.000996837	0.0521266	403.434	405.506	155.817	152.74	574.802	457.534	570.911	517.23	No	No
WBGene00016559	C41A3.2	6.28884	0.00102417	0.0529221	57.7906	30.2537	0	0	44.004	52.4754	33.257	32.3269	No	Yes
WBGene00018787	cutl-20	6.38366	0.00107137	0.0529221	34.124	33.4383	0	0	31.6279	37.7303	35.4741	30.1717	Yes	Yes
WBGene00002144	inx-22	0.942838	0.00103539	0.0529221	2733.22	2662.86	1495.84	1692.87	2163.07	2007.08	2414.45	2312.45	Yes	No
WBGene00002178	jnk-1	6.4704	0.00106317	0.0529221	41.279	55.1998	0	0	26.1274	60.2817	29.9313	31.2493	Yes	Yes
WBGene00003154	mcm-2	0.835208	0.00106924	0.0529221	17577.7	16552	12281.1	10917.7	8736.16	8526.17	10257.6	10681.9	Yes	No
WBGene00011289	R102.2	5.50866	0.00104753	0.0529221	17.062	24.946	0	0	96.2587	98.012	86.4681	74.3518	Yes	Yes
WBGene00022337	Y82E9BR.4	6.40871	0.00105972	0.0529221	35.7751	53.6075	0	0	42.6288	39.0313	37.6912	21.5512	Yes	Yes
WBGene00006437	mrck-1	1.04913	0.00108405	0.053212	11794.8	11150.4	6564.62	5161.34	5825.03	6356.03	5923.06	6969.67	Yes	No
WBGene00012360	tat-3	0.972709	0.0011121	0.0538097	8164.44	8048.55	4896.7	4314.91	4311.01	3988.13	4192.59	5064.54	Yes	No
WBGene00235348	Y94H6A.17	6.34098	0.00111955	0.0539683	36.3255	24.4153	0	0	38.5035	37.7303	43.234	34.482	No	Yes
WBGene00077772	T02G6.10	6.18158	0.00113111	0.0543226	23.6666	24.946	0	0	46.7542	35.9955	49.8854	44.1801	No	Yes
WBGene00003777	nmy-2	3.28732	0.0011748	0.0562119	47005.8	395565	34491	18459.3	36183.6	32435	38897.3	41257.7	Yes	No
WBGene00010953	clec-190	6.17724	0.0011932	0.0568817	34.6744	55.7305	0	0	44.004	70.2564	43.234	26.9391	No	Yes
WBGene00008830	nhr-176	5.94435	0.00123331	0.057611	46.2325	26.5383	0	0	75.6318	92.3741	35.4741	73.2742	No	Yes
WBGene00022391	Y95B8A.12	7.15079	0.00123126	0.057611	30.8217	26.5383	0	0	12.3761	17.3472	22.1713	34.482	Yes	Yes
WBGene00001487	frk-1	6.26893	0.00125905	0.0584665	46.2325	90.2304	0	0	35.7532	77.6289	27.7141	21.5512	Yes	Yes
WBGene00020629	T20F5.7	1.02542	0.00126289	0.0584665	1536.68	1340.72	825.15	865.527	1204.61	1137.11	1361.32	1435.31	Yes	No
WBGene00021752	xpd-1	1.38975	0.00126717	0.0584665	2219.71	1985.07	1090.72	671.42	1388.88	1237.73	1417.85	1480.57	Yes	No
WBGene00015467	basl-1	6.04966	0.00131212	0.0598414	68.248	65.8151	0	0	48.1293	56.3786	26.6056	12.9307	Yes	Yes
WBGene00019796	M151.4	6.93011	0.00131988	0.0598414	56.1395	27.5999	0	0	20.6269	17.7809	21.0627	21.5512	No	No
WBGene00003939	pax-3	5.96253	0.00131582	0.0598414	20.3643	24.4153	0	0	44.004	57.2459	47.6683	60.3435	No	Yes
WBGene00010771	K11D2.5	1.71559	0.00134453	0.0605983	275.744	224.514	97.5547	85.9163	259.898	248.933	294.878	322.191	Yes	No
WBGene00010774	K11E4.2	6.05631	0.00135005	0.0605983	45.1317	27.0691	0	0	49.5045	52.9091	37.6912	34.482	No	Yes
WBGene00012097	abcf-2	0.795172	0.00137365	0.0614054	13512	12278.8	8513	8206.6	10633.8	10983.8	11922.6	12400.6	Yes	No
WBGene00007562	C14A4.12	6.76163	0.00141038	0.0616359	55.5891	67.9382	0	0	12.3761	32.5261	14.4113	16.1634	No	No
WBGene00000482	chd-3	1.2354	0.00140979	0.0616359	6208.36	7428.61	3953.67	2609.31	3512.07	3745.27	4177.07	4060.25	Yes	No
WBGene00003015	lin-29	7.51012	0.00140004	0.0616359	61.6433	59.9767	0	0	4.12537	14.3115	7.75996	14.0083	Yes	No
WBGene00022665	ZK154.1	6.16149	0.0014122	0.0616359	42.9302	68.4689	0	0	61.8806	127.936	69.8396	23.7064	No	Yes
WBGene00015079	B0244.4	5.62472	0.00149837	0.063997	26.969	6.3692	0	0	649.059	206.866	632.991	334.044	No	Yes
WBGene00000726	col-153	7.2184	0.00151088	0.063997	20.3643	81.2073	0	0	16.5015	24.2861	24.3884	21.5512	No	No
WBGene00021058	vps-18	1.10813	0.00150378	0.063997	3412.95	2993.53	1933.48	1479.67	2979.89	2514.48	3193.78	3128.16	Yes	No
WBGene00022611	ZC449.1	6.13592	0.00151679	0.0640372	56.1395	55.7305	0	0	30.2527	64.6185	23.2799	22.6288	Yes	Yes
WBGene00000838	cul-3	0.842018	0.00154044	0.0642524	12331.4	11064.4	8041.49	7118.33	7333.54	7330.08	8399.6	8639.89	Yes	No
WBGene00018356	islo-1	6.34559	0.0015617	0.0648734	39.6279	44.0537	0	0	24.7522	54.2102	33.257	25.8615	Yes	Yes
WBGene00001579	gex-2	1.05558	0.00158744	0.0653695	3403.59	2805.63	1579.84	1794.7	2245.58	2065.19	2619.54	2242.41	Yes	No
WBGene00003519	nac-3	6.32268	0.00160201	0.0657027	62.7441	33.4383	0	0	34.3781	46.4039	32.1484	19.3961	No	No
WBGene00010785	top-2	1.06445	0.00161734	0.0661216	35341.4	40478.4	25357.4	18589.7	23597.1	21105.5	26131.1	28068.3	Yes	No
WBGene00010648	K08C7.6	6.45506	0.00167964	0.0677276	45.1317	30.7845	0	0	22.002	39.465	28.8227	25.8615	No	No
WBGene00000123	ama-1	1.15719	0.00174688	0.0685263	24453.7	25409.9	15672.4	10195.4	11651.4	11970.9	13189.7	14153.8	Yes	No
WBGene00000490	che-11	6.75207	0.00176325	0.0685263	31.9224	69.5305	0	0	16.5015	56.8122	31.0398	29.0942	Yes	Yes
WBGene00013687	exoc-8	1.05762	0.00173143	0.0685263	2896.14	2940.98	1852.18	1444.67	2196.07	1972.82	2285.86	2624.94	Yes	No
WBGene00003785	nos-3	1.01248	0.00175475	0.0685263	10878.4	10528.8	6621.52	5361.81	6208.69	6624.05	6449.63	8052.62	Yes	No
WBGene00009180	nurf-1	0.888105	0.00181246	0.0692757	17246.4	19266.3	12606.2	10485	11530.4	11560.2	13997.9	13038.5	Yes	No
WBGene00020003	R11E3.1	5.88809	0.00181152	0.0692757	25.3178	66.8766	0	0	67.3811	94.9762	42.1255	37.7147	Yes	Yes
WBGene00002987	lim-4	6.34566	0.00184925	0.0704732	31.3721	27.5999	0	0	24.7522	37.2966	38.7998	26.9391	No	No
WBGene00020490	tmc-1	7.23861	0.00187683	0.0708969	18.1628	121.015	0	0	22.002	43.8018	35.4741	19.3961	Yes	Yes
WBGene00019413	fbxb-50	5.70926	0.00188907	0.0711512	24.7674	23.8845	0	0	100.384	46.8376	59.8625	60.3435	Yes	Yes
WBGene00009058	F22E12.1	6.31127	0.00192111	0.0720365	23.1162	61.0382	0	0	34.3781	60.7154	35.4741	33.4044	Yes	Yes
WBGene00021660	nol-14	1.36591	0.00192786	0.0720365	2842.75	2367.22	1425.38	865.527	2153.44	1821.89	2288.08	2233.79	No	No
WBGene00011696	eea-1	1.33165	0.00195499	0.0723682	3346.35	2101.84	1281.76	1116.91	2394.09	2711.37	2609.56	3055.97	Yes	No
WBGene00020463	cec-6	0.979868	0.00197806	0.073013	3396.99	3652.21	2318.28	1991.99	2802.5	2314.56	3005.32	3169.11	Yes	No
WBGene00010760	K10H10.4	6.57598	0.0020235	0.0738384	83.6588	89.1688	0	0	13.7512	63.3175	21.0627	11.8532	No	Yes
WBGene00004910	snf-11	6.34667	0.002029	0.0738384	66.5968	44.5844	0	0	33.003	55.0775	36.5826	12.9307	Yes	No
WBGene00001678	gpa-16	1.05192	0.00205041	0.0740411	2232.37	2379.43	1464.68	1136	1588.27	1658.4	1780.36	2027.97	Yes	No
WBGene00011248	R11D1.10	2.14281	0.00205791	0.0740411	506.906	237.253	69.1012	120.919	548.675	601.516	599.734	671.321	Yes	Yes
WBGene00021287	Y24D9B.1	6.33719	0.00206284	0.0740411	45.6821	41.3998	0	0	20.6269	39.0313	23.2799	19.3961	Yes	No
WBGene00020092	pcf-11	0.899071	0.00208252	0.0743207	3984.25	3690.95	2353.51	2294.28	1899.05	2002.31	2034.22	2373.87	Yes	No
WBGene00012917	Y46G5A.29	6.56928	0.00208166	0.0743207	115.581	98.7226	0	0	17.8766	75.4605	24.3884	7.54294	Yes	No
WBGene00020276	T05H4.15	5.90189	0.00209642	0.0746107	48.434	55.1998	0	0	35.7532	60.2817	18.8456	23.7064	Yes	Yes
WBGene00077773	F25H5.10	5.39049	0.00212298	0.0749066	15.9612	19.1076	0	0	81.1323	67.6543	74.2739	61.4211	No	No
WBGene00013038	ani-1	1.90771	0.00214934	0.0754546	16509.4	39947.6	11278.4	6255.98	10438.6	10091.8	12086.7	11845.6	Yes	No
WBGene00016492	C37A2.6	5.75101	0.002249	0.078266	10.4574	38.2152	0	0	104.509	94.5425	75.3824	92.6704	No	Yes
WBGene00002637	let-418	1.17039	0.00225365	0.078266	22784.4	17478.7	12556.1	8610.72	16471.2	15215.3	18331.2	19177.4	Yes	No
WBGene00021914	magu-1	1.51108	0.00228883	0.0790624	978.588	1047.2	566.359	311.844	745.317	670.905	913.458	852.352	Yes	No
WBGene00009685	F44D12.8	5.89235	0.00230186	0.0793008	48.9844	55.1998	0	0	33.003	56.8122	19.9542	19.3961	Yes	No
WBGene00013415	ilcr-1	6.39726	0.00241272	0.0815967	50.0852	39.2768	0	0	19.2517	48.5723	31.0398	18.3186	No	No
WBGene00010915	M110.7	6.2251	0.00243547	0.0819371	50.0852	83.8612	0	0	22.002	31.6587	14.4113	8.6205	No	No
WBGene00016920	C54E4.5	6.41795	0.00249024	0.0826959	13.7597	81.7381	0	0	66.006	111.89	83.1424	38.7922	No	Yes
WBGene00004874	smc-4	1.30511	0.00249114	0.0826959	18790.8	13138.1	9538.68	6201.88	13458.3	13494	15047.7	17803.5	Yes	No
WBGene00021004	W03F9.10	1.13414	0.00249643	0.0826959	7582.68	6840.52	4654.17	3245.73	6166.06	5002.51	6978.42	6461.06	Yes	No
WBGene00000491	che-12	6.27294	0.00251692	0.082938	39.6279	55.7305	0	0	20.6269	54.6438	26.6056	20.4737	Yes	Yes
WBGene00013343	prp-6	0.870746	0.00252942	0.082938	6868.83	5860.73	4257.18	4038.07	4462.28	4053.18	5282.31	4865.19	Yes	No
WBGene00006686	twk-34	7.20332	0.0025233	0.082938	85.31	37.6845	0	0	11.001	26.4546	6.65139	28.0166	Yes	No
WBGene00003892	osm-12	6.19585	0.00257591	0.084148	19.2635	39.2768	0	0	52.2547	39.8987	62.0796	25.8615	Yes	Yes
WBGene00008183	rin-1	1.14163	0.00257935	0.084148	9162.29	12774	6110.72	4633.12	3965.86	4183.72	4228.07	4585.03	Yes	No
WBGene00018346	F42C5.4	5.97815	0.0026169	0.0850481	44.5813	30.2537	0	0	33.003	46.4039	23.2799	28.0166	Yes	Yes
WBGene00018615	F48G7.4	6.14207	0.00262539	0.0850481	35.2248	33.4383	0	0	26.1274	32.0924	22.1713	23.7064	No	No
WBGene00012728	Y39G8B.9	6.14399	0.00262669	0.0850481	100.721	96.5996	0	0	53.6298	395.517	95.3366	28.0166	Yes	Yes
WBGene00009068	F23A7.3	6.43725	0.00265966	0.0855143	34.124	57.8536	0	0	27.5025	16.9136	16.6285	15.0859	Yes	No
WBGene00018435	btb-9	6.17793	0.00270286	0.085584	44.5813	35.0306	0	0	37.1284	40.3324	38.7998	15.0859	Yes	Yes
WBGene00020836	lgc-34	6.72672	0.00268461	0.085584	50.0852	57.8536	0	0	12.3761	45.5365	31.0398	12.9307	Yes	No
WBGene00004077	pop-1	0.943982	0.00266983	0.085584	3086.02	3416.55	2026.97	1683.32	1833.04	2047.84	2162.81	2107.71	Yes	No
WBGene00013189	Y54E2A.4	1.07093	0.00272381	0.0860365	9533.8	11456.6	6838.31	5024.51	4476.03	5277.03	5780.06	5811.29	Yes	No
WBGene00017421	cutl-29	6.08834	0.00276804	0.0868479	15.4108	24.946	0	0	31.6279	33.8271	49.8854	34.482	No	Yes
WBGene00007932	zip-5	5.4922	0.00276685	0.0868479	32.4728	30.7845	0	0	64.6308	92.3741	55.4283	30.1717	Yes	Yes
WBGene00017885	dip-2	1.2163	0.00280379	0.0874931	6991.01	8912.11	4685.33	3073.89	3285.17	3798.18	4045.15	3996.68	Yes	No
WBGene00015013	btb-3	6.12032	0.00287771	0.0887282	30.2713	20.1691	0	0	24.7522	41.1997	34.3655	35.5596	No	No
WBGene00023490	F36A2.14	5.94669	0.00286369	0.0887282	48.434	81.2073	0	0	31.6279	91.0731	26.6056	18.3186	No	Yes
WBGene00002229	klp-19	1.14774	0.00286168	0.0887282	20704.5	26154.6	15122.3	10621.8	12077.7	9952.98	12861.6	13962	Yes	No
WBGene00014322	F11A5.14	5.06774	0.00289666	0.0888883	9.35658	14.8615	0	0	210.394	92.3741	184.022	134.695	Yes	Yes
WBGene00004735	sbp-1	1.32888	0.00291055	0.0888922	920.247	1057.29	356.346	295.934	374.034	488.759	380.238	340.51	Yes	No
WBGene00010315	F59B2.13	6.16454	0.0029651	0.0899204	44.5813	41.3998	0	0	22.002	30.7914	14.4113	19.3961	Yes	No
WBGene00012326	W07E11.1	1.05375	0.00298293	0.0902493	11292.3	12681.6	8560.42	5893.22	6593.72	6967.52	8554.8	8431.93	Yes	No
WBGene00014261	shk-1	6.40821	0.00301163	0.0906929	30.2713	62.0997	0	0	19.2517	30.3577	21.0627	14.0083	No	Yes
WBGene00018969	F56D3.1	6.0993	0.00303323	0.0910168	34.124	89.1688	0	0	39.8786	111.89	44.3426	20.4737	Yes	Yes
WBGene00011562	sas-7	1.27618	0.00304352	0.0910168	3375.52	2902.76	2008	1256.92	2108.07	1732.99	2310.25	2538.74	No	No
WBGene00012548	Y37D8A.6	5.55356	0.00303724	0.0910168	13.2093	21.2307	0	0	56.3801	50.7407	54.3197	57.1108	Yes	No
WBGene00019792	M116.5	2.39946	0.00307248	0.0916707	1251.03	4473.83	781.792	378.668	1076.72	1013.08	1124.08	1118.51	Yes	No
WBGene00017102	E02H9.4	5.8018	0.00310454	0.0918004	26.4186	37.1537	0	0	35.7532	55.0775	28.8227	32.3269	Yes	Yes
WBGene00001352	evl-14	1.07816	0.00310536	0.0918004	8009.78	6390.43	4181.3	3115.26	6573.09	6528.64	6401.96	7630.22	Yes	No
WBGene00019431	K06A5.3	5.98833	0.00311879	0.0918004	34.124	37.1537	0	0	27.5025	42.9344	27.7141	20.4737	No	No
WBGene00010644	K07G5.5	5.20623	0.00317405	0.0918004	13.7597	20.1691	0	0	68.7562	106.686	67.6225	78.662	No	No
WBGene00019345	tmem-135	6.13074	0.003183	0.0918004	19.8139	85.9842	0	0	67.3811	129.671	27.7141	72.1967	No	Yes
WBGene00016327	C32E12.1	5.78169	0.00319981	0.0918708	87.5115	46.1767	0	0	37.1284	101.048	22.1713	21.5512	No	Yes
WBGene00013215	Y54G11A.4	6.1247	0.00320008	0.0918708	44.5813	31.846	0	0	23.3771	39.0313	25.497	18.3186	Yes	Yes
WBGene00021553	tyr-5	6.44288	0.00327032	0.0932653	21.4651	27.0691	0	0	23.3771	16.0462	29.9313	23.7064	Yes	No
WBGene00007321	C05B5.4	6.45655	0.00331015	0.0939385	18.1628	46.1767	0	0	20.6269	29.4903	27.7141	24.7839	Yes	No
WBGene00018575	clec-119	5.94034	0.00331573	0.0939385	74.3022	52.5459	0	0	24.7522	42.9344	15.5199	9.69806	No	Yes
WBGene00000746	col-173	6.50145	0.0033283	0.0940883	192.085	87.5765	0	0	26.1274	102.349	27.7141	4.31025	No	Yes
WBGene00018482	F45F2.10	0.795675	0.00333583	0.0940952	8822.15	8072.43	5568.75	5345.9	6680.35	6108.4	6772.22	7569.88	Yes	No
WBGene00009548	F38H4.4	5.87764	0.00336234	0.094104	61.0929	54.1382	0	0	30.2527	80.6647	15.5199	28.0166	No	No
WBGene00023497	lin-15B	0.906148	0.00335808	0.094104	3190.04	2679.84	1856.25	1724.69	1757.41	1873.5	1994.31	2161.59	Yes	No
WBGene00009291	clec-264	6.32083	0.00345586	0.0949922	50.0852	46.7075	0	0	13.7512	32.5261	16.6285	12.9307	Yes	No
WBGene00001049	dog-1	0.941486	0.00343259	0.0949922	3207.65	2995.65	1892.83	1645.14	1471.38	1747.3	1683.91	1850.17	Yes	No
WBGene00017124	E04F6.4	5.85966	0.00345143	0.0949922	44.5813	72.7151	0	0	28.8776	68.5216	16.6285	20.4737	Yes	Yes
WBGene00017441	F13H8.8	5.89474	0.00344654	0.0949922	15.4108	53.0767	0	0	53.6298	74.5932	43.234	42.0249	No	No
WBGene00009727	lips-1	6.74392	0.00343914	0.0949922	33.5736	37.1537	0	0	12.3761	10.4083	14.4113	11.8532	No	No
WBGene00006359	swp-1	1.18552	0.00343818	0.0949922	2663.32	2459.57	1589.33	1034.18	1892.17	1736.03	1965.49	2274.73	No	No
WBGene00006762	unc-25	6.46479	0.00347658	0.0953586	28.0697	42.9921	0	0	13.7512	45.5365	33.257	23.7064	Yes	No
WBGene00001519	gar-3	6.67617	0.00348533	0.0953962	26.969	52.0152	0	0	11.001	35.9955	27.7141	19.3961	Yes	No
WBGene00000047	acr-8	6.67508	0.00354797	0.0954538	51.7364	31.846	0	0	9.62587	27.3219	19.9542	15.0859	No	No
WBGene00000874	cyk-3	0.918048	0.00355848	0.0954538	5580.37	5619.23	3738.24	3102.53	4203.75	3428.25	4452	4360.89	Yes	No
WBGene00003719	nhr-129	6.59338	0.00360939	0.0954538	73.7518	19.6384	0	0	22.002	46.4039	17.737	36.6371	Yes	No
WBGene00019536	rpi-2	6.69272	0.00351913	0.0954538	31.3721	55.7305	0	0	9.62587	30.7914	21.0627	16.1634	Yes	No
WBGene00020047	ttr-32	6.0237	0.00356493	0.0954538	35.2248	42.9921	0	0	26.1274	44.2355	28.8227	16.1634	No	Yes
WBGene00012662	Y39A1C.1	6.39644	0.00357527	0.0954538	25.3178	41.3998	0	0	16.5015	36.4292	32.1484	19.3961	No	Yes
WBGene00015795	C15F1.2	5.73009	0.00363882	0.0957432	67.6976	87.5765	0	0	30.2527	94.5425	18.8456	14.0083	Yes	No
WBGene00008682	lex-1	0.972787	0.00363187	0.0957432	16399.3	17814.1	11756.7	8661.64	11331	9837.62	12084.5	12719.5	Yes	No
WBGene00017955	F31E8.5	5.30762	0.00365437	0.0959569	41.279	55.1998	0	0	59.1303	107.553	27.7141	24.7839	No	Yes
WBGene00008642	F10B5.8	0.844983	0.00370965	0.0968182	4006.27	4031.17	2484.93	2507.48	3538.19	2905.66	3615.03	3568.89	No	No
WBGene00022190	josd-1	2.70136	0.00370367	0.0968182	101.822	82.2689	21.6788	3.18209	246.147	170.003	211.736	205.814	No	Yes
WBGene00009811	F47B8.10	6.21874	0.00376815	0.0981467	30.2713	29.7229	0	0	17.8766	29.0566	23.2799	21.5512	Yes	No
WBGene00017354	F10E9.2	6.43954	0.00377736	0.0981886	18.1628	47.2383	0	0	19.2517	29.0566	26.6056	22.6288	No	No
WBGene00015228	B0511.2	6.35695	0.00397893	0.100202	26.969	30.2537	0	0	15.1264	22.5514	19.9542	21.5512	No	No
WBGene00011093	R07B7.9	5.5349	0.00396398	0.100202	39.6279	36.6229	0	0	41.2537	57.2459	23.2799	22.6288	Yes	Yes
WBGene00004740	scd-2	6.54868	0.00395419	0.100202	67.1472	48.8306	0	0	8.25074	21.2504	6.65139	11.8532	No	No
WBGene00007578	C14B1.7	1.06069	0.00399576	0.100247	4522.53	4928.7	3288.41	2440.66	1874.29	2147.59	2285.86	2809.2	No	No
WBGene00016005	ift-74	6.24757	0.00399928	0.100247	30.8217	45.646	0	0	17.8766	35.1282	25.497	15.0859	No	No
WBGene00006647	tsr-1	1.10033	0.00400397	0.100247	1932.41	1596.55	1020.26	878.256	737.067	912.465	896.829	1012.91	Yes	No
WBGene00022069	eel-1	1.2398	0.00401682	0.100255	98403.7	89478.8	59977.2	33647.4	39130.5	40704	44961.2	49004.3	Yes	No
WBGene00014542	W04G5.11	4.46714	0.00403659	0.100286	6.60464	7.9615	0	0	330.03	190.386	358.067	243.529	No	No
WBGene00016420	C34G6.3	5.58818	0.0040518	0.100368	37.4263	61.569	0	0	45.3791	81.0984	29.9313	17.241	No	No
WBGene00004775	43344	1.04348	0.00424251	0.102643	13088.8	14078.1	9487.19	6564.64	9341.22	7729.5	10559.1	10241.2	Yes	No
WBGene00017207	fbxb-6	5.91257	0.00424269	0.102643	36.3255	14.8615	0	0	35.7532	55.9449	31.0398	51.723	No	Yes
WBGene00010563	K04G2.4	5.65673	0.0042335	0.102643	29.7209	55.1998	0	0	38.5035	95.4099	27.7141	33.4044	No	No
WBGene00004063	pmr-1	0.793438	0.00423922	0.102643	2994.1	2873.57	1857.6	1941.07	1588.27	1678.35	1893.43	1771.51	Yes	No
WBGene00009726	tbc-13	1.51174	0.00423017	0.102643	329.682	358.268	140.912	136.83	174.641	211.203	240.559	205.814	Yes	No
WBGene00012894	tbc-17	0.888822	0.00416896	0.102643	3045.84	3054.03	2113.68	1769.24	1575.89	1412.5	1700.54	1825.39	Yes	No
WBGene00013441	xpb-1	0.923191	0.00421942	0.102643	4595.18	4389.44	3041.81	2469.3	3172.41	2622.04	3408.84	3336.13	Yes	No
WBGene00021316	Y32H12A.8	1.07192	0.00422329	0.102643	7445.63	5748.74	4328.99	3140.72	3595.95	3783.43	4177.07	4616.28	Yes	No
WBGene00020394	T10B5.8	6.19718	0.00427295	0.103182	53.9379	16.4538	0	0	66.006	28.1893	46.5597	28.0166	No	No
WBGene00013147	eyg-1	6.37342	0.00433289	0.104434	31.9224	10.0846	0	0	20.6269	32.0924	45.4512	34.482	No	No
WBGene00004075	pod-1	0.866879	0.00441637	0.105462	26757.1	21943.5	17385.1	14360.8	10577.5	10849.8	12937	12542.8	Yes	No
WBGene00022752	ZK484.6	6.04511	0.00443177	0.105635	31.9224	18.0461	0	0	27.5025	34.2608	39.9083	22.6288	No	No
WBGene00011044	R05H10.3	0.963932	0.00444887	0.105847	1791.51	1668.2	1124.59	910.076	1304.99	1240.33	1373.51	1554.92	Yes	No
WBGene00008634	F10A3.4	5.8742	0.00447993	0.106315	44.0309	58.9151	0	0	23.3771	68.5216	16.6285	23.7064	Yes	No
WBGene00044633	F54H12.7	5.11369	0.0045637	0.107959	26.4186	27.5999	0	0	67.3811	81.9657	37.6912	35.5596	No	No
WBGene00003793	npp-7	0.92281	0.00457105	0.107959	17485.8	18080.6	11121.2	9062.58	8114.61	9593.03	8635.72	10425.4	Yes	No
WBGene00018861	cutl-21	5.96279	0.00458632	0.108122	35.7751	24.4153	0	0	28.8776	26.4546	23.2799	20.4737	No	No
WBGene00012295	nmat-1	5.56326	0.00469269	0.10988	14.8604	22.2922	0	0	38.5035	46.8376	44.3426	38.7922	Yes	Yes
WBGene00017287	F09E5.9	6.07166	0.00471806	0.110048	12.1085	41.9306	0	0	48.1293	32.5261	34.3655	42.0249	Yes	No
WBGene00006570	tig-2	6.0438	0.0047701	0.11049	15.9612	42.4614	0	0	30.2527	36.8629	32.1484	25.8615	Yes	Yes
WBGene00016625	aff-1	6.45222	0.00479021	0.110676	22.5659	55.7305	0	0	19.2517	44.6692	41.0169	14.0083	Yes	No
WBGene00007041	tag-180	6.12298	0.00481401	0.110676	42.3798	36.0921	0	0	16.5015	29.924	18.8456	12.9307	Yes	No
WBGene00013001	Y48E1B.2	0.999532	0.00479793	0.110676	3860.96	3248.29	2421.25	1953.8	1940.3	1569.93	2166.14	2155.12	Yes	No
WBGene00006944	wrn-1	0.993259	0.00483417	0.110928	3940.77	4038.61	2456.48	1753.33	3242.54	3049.21	3117.28	3505.31	No	No
WBGene00018222	F40A3.7	6.48299	0.00491673	0.111299	34.6744	28.1306	0	0	11.001	16.9136	16.6285	14.0083	Yes	No
WBGene00018805	F54D10.4	6.2593	0.0049361	0.111299	7.70542	41.9306	0	0	37.1284	42.5008	45.4512	48.4903	Yes	No
WBGene00001865	him-6	1.31579	0.00492653	0.111299	5458.74	5834.72	3444.22	1890.16	3916.35	3043.57	4030.74	4165.86	Yes	No
WBGene00004167	pqn-87	1.31629	0.0049537	0.111299	37637.1	32178.3	21332	11255	14898.1	14600.7	15655.2	18644	Yes	No
WBGene00012972	rsa-2	0.782956	0.00490792	0.111299	5900.15	6267.3	4372.35	3850.32	3194.41	3083.04	3469.81	3833.97	Yes	No
WBGene00021299	Y27F2A.8	5.58955	0.0048846	0.111299	26.969	8.49227	0	0	70.1313	51.1744	59.8625	65.7313	No	Yes
WBGene00044517	Y32G9A.13	6.17031	0.00489991	0.111299	31.3721	10.6153	0	0	30.2527	26.4546	33.257	40.9474	No	No
WBGene00022383	Y95B8A.2	6.20749	0.00499322	0.111604	78.7053	45.646	0	0	12.3761	54.2102	15.5199	15.0859	No	Yes
WBGene00010994	lgc-25	6.08114	0.00509613	0.113316	48.9844	15.3922	0	0	33.003	36.4292	32.1484	23.7064	No	Yes
WBGene00013700	Y106G6D.3	4.99412	0.00512586	0.113614	39.0775	98.7226	1.35493	0	45.3791	148.753	38.7998	49.5679	No	Yes
WBGene00011026	R05D7.1	5.43776	0.00515499	0.113835	43.4806	27.0691	0	0	50.8796	56.3786	29.9313	20.4737	No	Yes
WBGene00022634	ZC581.7	5.21606	0.00516353	0.113835	33.5736	41.9306	0	0	59.1303	62.8838	23.2799	22.6288	Yes	Yes
WBGene00050927	B0250.12	6.17743	0.00536405	0.113849	13.7597	44.5844	0	0	26.1274	32.5261	26.6056	29.0942	Yes	Yes
WBGene00007687	C18E9.7	5.80627	0.0053461	0.113849	26.969	40.8691	0	0	24.7522	47.7049	25.497	20.4737	No	No
WBGene00008168	C48B4.3	5.26868	0.00533723	0.113849	19.2635	24.4153	0	0	48.1293	71.5574	44.3426	36.6371	Yes	Yes
WBGene00022854	cin-4	1.08897	0.00536374	0.113849	1955.52	2573.69	1330.54	1431.94	1265.11	995.298	1351.34	1575.4	Yes	No
WBGene00018745	F53C3.1	5.99743	0.00538445	0.113849	59.9922	24.946	0	0	24.7522	41.6334	23.2799	15.0859	Yes	No
WBGene00018872	F55C12.5	0.715395	0.00521154	0.113849	6372.38	6435.55	4179.95	3828.05	4114.37	4012.42	4065.11	4282.23	Yes	No
WBGene00001598	glh-1	1.05006	0.0053807	0.113849	12180.1	10121.2	8113.3	5533.65	9709.75	8367.01	11348.4	11570.9	Yes	No
WBGene00003086	lst-4	0.8075	0.00517749	0.113849	4535.74	4426.6	3124.46	2669.77	3146.28	2809.39	3335.67	3408.33	Yes	No
WBGene00004980	spk-1	0.909522	0.00531483	0.113849	14783.4	13062.7	9507.52	7245.61	9891.27	8636.33	10436	10511.6	Yes	No
WBGene00011605	T08A11.2	1.04747	0.00536911	0.113849	12277.5	11985.2	8368.02	5419.09	9529.61	8618.98	10375.1	10956.7	Yes	No
WBGene00022419	Y102A11A.9	5.72859	0.005384	0.113849	21.4651	30.7845	0	0	26.1274	56.3786	29.9313	34.482	Yes	Yes
WBGene00013048	Y50E8A.5	5.9008	0.00537347	0.113849	20.3643	23.8845	0	0	22.002	38.1639	37.6912	24.7839	No	Yes
WBGene00021861	Y54F10BM.6	5.95966	0.00529605	0.113849	22.0155	14.3307	0	0	34.3781	20.383	39.9083	31.2493	No	No
WBGene00014229	ZK1128.3	6.0683	0.00531351	0.113849	16.5116	61.0382	0	0	34.3781	49.4397	21.0627	34.482	No	No
WBGene00008847	fbxb-102	5.85377	0.00541207	0.113874	21.4651	17.5153	0	0	26.1274	27.7556	27.7141	33.4044	No	No
WBGene00020105	R148.7	5.5238	0.00540092	0.113874	33.0232	57.3228	0	0	42.6288	83.7005	32.1484	17.241	Yes	No
WBGene00003789	npp-3	1.01364	0.00546366	0.114586	15136.2	22642.5	11046.7	9928.11	9852.76	9285.55	10550.2	10904.9	Yes	No
WBGene00018814	F54D11.4	1.00387	0.00549934	0.114858	723.208	778.635	428.157	432.764	649.059	620.164	683.985	773.69	Yes	No
WBGene00019569	K09D9.12	3.18613	0.00548734	0.114858	70.4495	92.8842	6.77463	19.0925	44.004	47.7049	64.2968	57.1108	No	Yes
WBGene00010947	M176.11	6.2063	0.0055122	0.114858	15.4108	43.5229	0	0	19.2517	38.5976	28.8227	26.9391	No	Yes
WBGene00018773	F53G12.8	5.57297	0.00554103	0.115	46.2325	31.3152	0	0	31.6279	79.3637	24.3884	28.0166	No	No
WBGene00016405	hecd-1	1.20676	0.00555099	0.115	49446.8	49313	30985.8	17148.3	21885.1	24227.2	25317.4	26571.6	Yes	No
WBGene00003675	nhr-85	6.36406	0.00555463	0.115	37.9767	47.2383	0	0	11.001	28.623	19.9542	9.69806	Yes	No
WBGene00012567	Y37H2A.7	4.30274	0.00553407	0.115	104.574	37.6845	8.12956	0	44.004	32.0924	56.5368	46.3352	Yes	No
WBGene00011904	hlb-1	1.36915	0.00561872	0.115219	1216.35	1628.39	501.323	617.325	402.911	624.501	542.088	502.144	No	No
WBGene00015662	C10A4.1	4.52726	0.0056843	0.11558	34.6744	49.8921	2.70985	0	35.7532	29.0566	31.0398	31.2493	No	No
WBGene00018004	F33D11.7	5.67472	0.00567956	0.11558	39.0775	39.8075	0	0	24.7522	58.547	21.0627	20.4737	No	No
WBGene00019547	K09C4.1	5.60226	0.0057105	0.11558	47.8837	38.2152	0	0	31.6279	98.8793	21.0627	35.5596	No	Yes
WBGene00012058	T26F2.2	5.08005	0.00571403	0.11558	22.0155	62.6305	0	6.36417	24.7522	52.4754	72.0567	75.4294	Yes	No
WBGene00003722	nhr-132	5.53483	0.00575356	0.115751	22.0155	27.0691	0	0	41.2537	37.7303	32.1484	24.7839	Yes	Yes
WBGene00004880	smg-2	0.879635	0.00575804	0.115751	8569.52	7017.27	5537.58	4521.74	5621.51	5348.16	6285.56	6748.77	Yes	No
WBGene00008386	cdc-5L	0.974303	0.0057759	0.115868	11728.7	11441.2	8107.88	6112.79	12515	9715.33	14073.2	12744.3	No	No
WBGene00012168	W01A8.6	6.41776	0.00582005	0.116392	32.4728	74.3074	0	0	9.62587	43.3681	18.8456	14.0083	Yes	Yes
WBGene00012485	fbxa-121	6.08453	0.00584977	0.116806	39.0775	14.8615	0	0	27.5025	26.0209	27.7141	23.7064	No	No
WBGene00000561	cnd-1	5.66557	0.00586773	0.116983	19.2635	15.923	0	0	33.003	35.1282	27.7141	47.4127	No	No
WBGene00013155	Y53F4B.8	6.04051	0.00589614	0.117369	47.8837	33.9691	0	0	26.1274	28.623	8.86852	24.7839	No	Yes
WBGene00012826	dyf-19	5.93949	0.00591773	0.117617	26.4186	33.4383	0	0	19.2517	32.0924	22.1713	18.3186	Yes	No
WBGene00001829	hcp-1	1.35312	0.005951	0.117852	21513	23110.7	14344.6	6978.31	13165.4	11943.6	14455.7	16209.8	Yes	No
WBGene00019742	nhr-202	5.83051	0.00599965	0.118516	45.1317	16.4538	0	0	42.6288	33.3935	26.6056	26.9391	Yes	No
WBGene00015716	sox-4	5.42828	0.0060279	0.118532	34.124	16.9845	0	0	44.004	74.5932	44.3426	32.3269	Yes	Yes
WBGene00012513	Y26E6A.2	3.84501	0.00603168	0.118532	80.9069	60.5074	8.12956	0	41.2537	69.8227	70.9482	42.0249	No	No
WBGene00009459	F36A2.12	5.80003	0.00604899	0.118584	13.7597	59.9767	0	0	42.6288	123.165	45.4512	50.6454	Yes	Yes
WBGene00007169	B0393.4	5.67179	0.00616839	0.120377	59.9922	47.2383	0	0	22.002	61.5827	16.6285	14.0083	No	No
WBGene00006309	sul-2	6.09256	0.00618149	0.12045	44.0309	47.769	0	0	12.3761	31.225	9.97709	15.0859	Yes	No
WBGene00020904	T28F12.1	6.33661	0.00619938	0.120514	24.217	27.0691	0	0	13.7512	15.1788	14.4113	20.4737	Yes	No
WBGene00000267	bre-2	6.1996	0.00630315	0.121357	59.9922	13.7999	0	0	26.1274	36.8629	24.3884	23.7064	Yes	No
WBGene00001016	dna-2	1.10098	0.00627392	0.121357	5912.26	7125.55	4235.5	2730.23	3652.33	3205.34	3857.81	4010.69	Yes	No
WBGene00011433	pde-1	6.37643	0.00637696	0.122231	18.1628	59.9767	0	0	16.5015	26.4546	22.1713	12.9307	No	No
WBGene00006556	tbx-37	5.28448	0.0063589	0.122231	25.8682	47.2383	1.35493	0	17.8766	29.0566	26.6056	22.6288	Yes	No
WBGene00022029	Y65B4A.6	1.15879	0.00639051	0.12231	10444.7	14561.6	6916.9	4629.93	5268.1	4349.82	4801.2	5119.5	Yes	No
WBGene00003156	mcm-4	0.838843	0.0064634	0.123339	12835	12781.9	9483.13	7503.36	9144.58	7838.79	10232.1	9917.88	Yes	No
WBGene00007749	ceh-79	5.7344	0.00652722	0.124008	54.4883	63.1613	0	0	20.6269	20.383	5.54283	8.6205	No	No
WBGene00012041	T26E3.8	5.43482	0.00652503	0.124008	15.4108	31.3152	0	0	63.2557	46.4039	28.8227	48.4903	No	Yes
WBGene00019153	H04M03.3	0.946776	0.00654473	0.124158	1065.55	1022.79	682.883	572.775	1071.22	1063.82	1336.93	1147.6	No	Yes
WBGene00077663	F55C9.14	5.52307	0.0066037	0.124727	19.8139	13.2692	0	0	42.6288	30.7914	42.1255	35.5596	No	No
WBGene00010396	H13N06.2	6.16293	0.0066558	0.124831	11.5581	36.0921	0	0	24.7522	23.8525	29.9313	25.8615	Yes	No
WBGene00000547	clp-7	1.13428	0.00669973	0.124912	3932.51	3092.78	2148.91	1492.4	2026.93	1828.83	2453.25	1941.77	Yes	No
WBGene00012294	nspa-8	5.57654	0.0066906	0.124912	23.1162	56.2613	0	0	35.7532	98.8793	26.6056	35.5596	No	No
WBGene00018812	sumv-2	1.15545	0.0067005	0.124912	9995.58	12501.7	6544.29	4865.41	3518.94	4427.89	3715.91	5269.28	Yes	No
WBGene00021945	lem-4	0.893287	0.00674567	0.125573	1550.44	1531.79	892.896	1088.27	910.332	869.531	1057.57	1059.24	Yes	No
WBGene00000165	aps-3	1.26294	0.00679749	0.126174	16357.5	28410.9	8846.31	10214.5	5547.25	4078.34	5293.4	4537.61	Yes	No
WBGene00008953	F19C6.4	5.93798	0.00679026	0.126174	27.5193	19.6384	0	0	33.003	19.9493	18.8456	33.4044	No	No
WBGene00000875	cyk-4	1.08184	0.00683759	0.126556	10111.2	11294.2	7437.19	4633.12	6903.12	6139.62	7550.44	8029.99	Yes	No
WBGene00011240	R11A8.7	1.17999	0.00687738	0.126927	21314.8	19153.3	13175.3	7541.54	13437.7	13490.1	14098.7	17151.6	Yes	No
WBGene00007506	C10C5.2	5.48905	0.00691528	0.127144	13.7597	37.1537	0	0	46.7542	69.389	31.0398	47.4127	No	Yes
WBGene00016337	fbxb-38	5.97808	0.00690098	0.127144	8.80619	33.4383	0	0	26.1274	47.2713	38.7998	45.2576	No	No
WBGene00013978	ZK507.1	5.99523	0.00696921	0.127529	34.6744	38.746	0	0	13.7512	28.623	14.4113	14.0083	Yes	No
WBGene00010010	gmeb-2	6.0159	0.00698617	0.127658	17.6124	46.1767	0	0	19.2517	55.0775	34.3655	23.7064	Yes	Yes
WBGene00007266	C03A3.1	5.68989	0.00703027	0.12767	6.60464	41.3998	0	0	75.6318	99.313	95.3366	48.4903	No	Yes
WBGene00019512	K08A2.2	5.80312	0.00702292	0.12767	67.6976	45.646	0	0	15.1264	30.7914	7.75996	9.69806	Yes	No
WBGene00007769	C27C7.7	5.88869	0.00724842	0.12872	20.3643	16.9845	0	0	26.1274	19.082	23.2799	31.2493	No	Yes
WBGene00010612	K07A1.5	5.11486	0.00724393	0.12872	37.4263	54.1382	0	0	56.3801	68.5216	22.1713	14.0083	No	Yes
WBGene00011729	set-16	0.936107	0.00717508	0.12872	14184.6	16673	10241.9	8216.15	4484.28	5663.44	5477.42	6145.34	Yes	No
WBGene00022598	ztf-8	0.788674	0.00725253	0.12872	3550	3784.37	2587.91	2208.37	3730.71	3318.53	3923.21	4048.4	Yes	No
WBGene00007147	B0334.9	6.66696	0.00732783	0.129424	27.5193	26.0076	0	0	6.87562	9.54099	11.0857	12.9307	No	No
WBGene00007558	C14A4.7	5.03736	0.00734326	0.129424	30.2713	20.1691	0	0	57.7552	75.8942	32.1484	34.482	No	Yes
WBGene00019224	gnrr-5	6.83921	0.00732476	0.129424	17.062	24.4153	0	0	5.5005	10.842	19.9542	15.0859	Yes	No
WBGene00000090	age-1	0.8578	0.00739313	0.129595	6567.77	6057.11	4337.12	3341.19	3512.07	3272.99	3599.51	3886.77	Yes	No
WBGene00006499	tag-153	1.14804	0.00743605	0.129819	10097.9	8201.94	6021.29	3576.66	7817.58	6951.91	8722.19	8462.1	Yes	No
WBGene00001258	emb-4	1.00441	0.00744693	0.129834	12597.8	12871.1	8897.8	5746.85	9566.74	9574.38	10507	11590.3	Yes	No
WBGene00021009	afd-1	1.1295	0.0074862	0.130167	7471.5	9116.98	4893.99	3162.99	2792.88	3604.76	3463.16	3345.83	Yes	No
WBGene00002228	klp-18	1.10853	0.0077426	0.133649	8900.86	8736.95	6357.31	3913.97	5550	4624.34	5924.17	6861.92	Yes	No
WBGene00003218	mep-1	0.978536	0.00772768	0.133649	9817.8	9269.31	6736.69	4563.11	5825.03	5973.52	6370.92	7406.09	Yes	No
WBGene00013126	mltn-2	4.95922	0.0077399	0.133649	103.473	33.9691	5.4197	0	12.3761	9.10731	13.3028	18.3186	No	No
WBGene00021636	pcaf-1	0.778198	0.00771014	0.133649	2458.03	2454.27	1827.8	1543.31	2128.69	2059.55	2484.29	2454.69	Yes	No
WBGene00017636	F20D6.6	5.10786	0.00776503	0.133666	32.4728	35.0306	0	0	46.7542	70.2564	19.9542	25.8615	No	No
WBGene00013998	ZK550.4	0.743618	0.0077702	0.133666	2665.52	2678.25	2140.78	1950.62	1749.16	1647.99	2121.79	2235.94	No	No
WBGene00000836	cul-1	1.20662	0.00788593	0.133874	6216.07	5240.26	3795.15	2106.54	4371.52	3861.5	4888.77	4915.84	Yes	No
WBGene00009471	F36D3.5	5.24799	0.00785524	0.133874	102.372	46.1767	0	0	44.004	73.2921	14.4113	8.6205	No	No
WBGene00007703	gbf-1	1.31705	0.00783832	0.133874	9979.61	8951.38	5857.35	2886.15	4152.87	4865.47	5083.88	5308.07	Yes	No
WBGene00011422	T04B2.3	5.7005	0.00788365	0.133874	27.5193	16.9845	0	0	20.6269	48.5723	31.0398	31.2493	No	No
WBGene00006765	unc-29	5.67445	0.00785383	0.133874	40.1782	28.1306	0	0	35.7532	27.3219	12.1942	23.7064	No	No
WBGene00021358	Y37E11AL.2	5.4954	0.00781714	0.133874	21.4651	35.5614	0	0	35.7532	63.7511	41.0169	19.3961	Yes	Yes
WBGene00022732	ZK418.2	5.03789	0.00788564	0.133874	43.4806	48.2998	0	0	48.1293	75.4605	18.8456	15.0859	No	No
WBGene00015135	cyp-23A1	5.83936	0.00790835	0.134079	36.3255	27.0691	0	0	22.002	25.5872	21.0627	11.8532	No	No
WBGene00007546	nhr-153	5.16466	0.00800116	0.134944	22.0155	22.2922	0	0	49.5045	45.9702	28.8227	30.1717	Yes	No
WBGene00012347	W08G11.3	1.14768	0.00799635	0.134944	2305.57	2154.38	1430.8	843.253	1762.91	1677.48	1945.53	1957.93	Yes	Yes
WBGene00001594	glc-4	6.09562	0.0081589	0.136358	23.1162	35.5614	0	0	17.8766	19.082	22.1713	10.7756	No	Yes
WBGene00010268	arrd-10	6.25449	0.00824858	0.137353	57.2402	28.1306	0	0	13.7512	32.5261	24.3884	7.54294	Yes	Yes
WBGene00021470	tpxl-1	0.78237	0.00825033	0.137353	6798.93	5839.5	4246.34	4079.43	3699.08	3955.61	4008.57	4668	Yes	No
WBGene00013364	Y60A3A.16	5.32009	0.00827586	0.137424	17.6124	24.4153	0	0	44.004	45.1028	41.0169	23.7064	Yes	No
WBGene00006509	tag-164	4.23155	0.0083495	0.138114	44.0309	65.2843	1.35493	0	67.3811	90.6394	25.497	28.0166	No	Yes
WBGene00018221	F40A3.6	5.72027	0.00839708	0.138579	18.1628	23.8845	0	0	19.2517	47.7049	39.9083	24.7839	No	Yes
WBGene00018640	F49E10.2	5.84792	0.0084058	0.138579	22.0155	39.8075	0	0	20.6269	52.9091	36.5826	16.1634	No	No
WBGene00002994	lin-5	1.00412	0.00847234	0.139159	8410.46	9014.55	6244.85	4470.83	8399.26	6289.68	9476.01	8651.75	Yes	No
WBGene00003905	pad-1	0.858209	0.008485	0.139159	10992.3	10078.2	7145.88	5409.55	5338.23	5919.75	5827.73	6344.69	Yes	No
WBGene00022800	ZK688.5	1.1006	0.00848806	0.139159	12673.2	15933.6	8691.85	5275.9	8133.86	8077.31	8329.76	8657.14	Yes	No
WBGene00001333	erm-1	0.867453	0.00855499	0.139372	6771.41	9257.11	4681.27	4636.3	5746.64	5698.57	6316.6	5822.07	Yes	No
WBGene00008334	sdz-8	4.44491	0.00852314	0.139372	31.3721	28.6614	2.70985	0	30.2527	27.3219	44.3426	29.0942	No	No
WBGene00012868	tbc-9	0.763889	0.00857097	0.139456	7197.96	8612.22	5071.49	4811.31	4438.9	4344.18	4397.68	4926.61	Yes	No
WBGene00018849	spt-16	0.942335	0.00860815	0.139709	16921.6	18140.6	13029	8836.65	12312.9	11408.4	13609.9	14830.5	No	No
WBGene00021685	herc-1	1.03068	0.00868798	0.140344	3835.1	3961.11	2712.56	1801.06	3371.8	2757.35	3758.04	3504.23	Yes	No
WBGene00003480	klf-3	5.83897	0.00870154	0.140344	41.279	47.2383	0	0	15.1264	22.1177	6.65139	11.8532	Yes	No
WBGene00003606	nhr-7	5.11174	0.00869272	0.140344	32.4728	58.3844	1.35493	0	19.2517	20.383	13.3028	16.1634	Yes	No
WBGene00015897	nhr-156	7.064	0.00874667	0.140545	110.628	4.7769	0	0	55.005	17.3472	44.3426	19.3961	No	Yes
WBGene00007010	alx-1	0.966102	0.00883923	0.140839	6388.89	9252.33	4295.12	3544.84	5395.99	5358.56	5288.96	5248.81	Yes	No
WBGene00022067	Y67D8C.3	0.980352	0.00881219	0.140839	697.891	698.489	394.283	343.665	779.695	764.146	740.521	876.058	Yes	No
WBGene00003684	nhr-94	5.17139	0.00890866	0.141043	11.0077	15.923	0	0	49.5045	37.2966	41.0169	47.4127	No	Yes
WBGene00018895	F55F8.7	5.28229	0.00903628	0.142192	58.8914	26.0076	0	0	44.004	55.5112	15.5199	19.3961	No	No
WBGene00022284	glb-33	5.8713	0.0090736	0.142551	22.5659	23.3537	0	0	16.5015	22.5514	17.737	20.4737	No	No
WBGene00019176	H10D12.2	6.09321	0.00908114	0.142551	47.8837	38.2152	0	0	8.25074	29.0566	12.1942	10.7756	No	No
WBGene00019949	R08C7.5	5.60405	0.0091015	0.142697	45.1317	59.9767	0	0	16.5015	47.7049	11.0857	11.8532	No	No
WBGene00003552	nas-36	5.91776	0.00918133	0.143426	72.1007	24.4153	0	0	16.5015	37.7303	11.0857	15.0859	Yes	No
WBGene00004031	pis-1	1.25396	0.00923227	0.143789	2722.21	2715.93	1556.81	913.259	1393	1751.64	1462.2	1957.93	Yes	No
WBGene00018967	ddx-15	0.744574	0.00928712	0.143861	7081.28	6296.49	4888.57	4808.13	5412.49	4575.77	6185.79	5940.6	Yes	No
WBGene00018999	F57B9.8	5.59007	0.00926647	0.143861	32.4728	54.1382	0	0	27.5025	39.465	19.9542	8.6205	No	No
WBGene00003133	mat-2	1.19374	0.00927661	0.143861	11913.1	10435.4	7271.89	3898.05	7735.07	6931.09	8123.56	8659.29	Yes	No
WBGene00002066	ifg-1	0.859019	0.00930784	0.14401	21771.7	20266.3	14870.3	11372.8	12092.8	14227.3	14032.2	15784.1	Yes	No
WBGene00012678	Y39B6A.16	1.46368	0.00936106	0.14466	242.721	219.207	81.2956	136.83	339.656	320.057	402.409	435.335	Yes	No
WBGene00020235	T05A12.4	1.17515	0.00939566	0.144675	1622.54	1117.8	601.587	544.137	900.706	1189.59	912.349	1066.79	Yes	No
WBGene00022162	Y71G12B.27	5.44418	0.00939238	0.144675	42.3798	47.769	0	0	22.002	71.9911	17.737	17.241	No	Yes
WBGene00017372	F10G7.9	0.93895	0.00941293	0.144682	2245.58	2298.75	1445.71	1037.36	2051.69	1926.85	1968.81	2213.31	Yes	No
WBGene00019157	H05C05.1	0.772531	0.00942968	0.144682	11239.5	11383.4	6855.93	8473.89	8004.6	6974.03	8705.56	8619.42	Yes	No
WBGene00021931	Y55F3AM.14	5.8431	0.00944459	0.144739	121.635	215.491	0	0	9.62587	107.553	11.0857	4.31025	No	No
WBGene00020967	W03A5.2	5.74699	0.00953384	0.145588	35.7751	14.8615	0	0	23.3771	35.5619	19.9542	28.0166	No	Yes
WBGene00022381	ubxn-2	1.29496	0.0096123	0.146296	1303.87	994.657	722.176	391.397	1313.24	1358.29	1557.53	1643.28	Yes	No
WBGene00022834	ZK973.8	5.83687	0.00961415	0.146296	16.5116	54.1382	0	0	24.7522	31.6587	16.6285	18.3186	No	No
WBGene00003068	lrk-1	1.02936	0.00971219	0.147267	3354.61	3716.43	2315.57	1549.68	1372.37	1651.46	1692.78	1691.77	Yes	No
WBGene00007327	C05C9.3	6.11035	0.00974018	0.147346	51.186	11.1461	0	0	35.7532	26.0209	15.5199	36.6371	No	No
WBGene00000055	acr-16	6.05539	0.00979514	0.148004	18.1628	75.3689	0	0	22.002	20.383	13.3028	9.69806	No	No
WBGene00015007	ain-2	0.781849	0.00982362	0.148261	8898.1	7152.61	5242.21	5718.21	4799.18	4388.42	5282.31	5498.8	Yes	No
WBGene00004313	rbc-1	0.936734	0.00983523	0.148263	7002.02	8009.8	4467.19	3503.48	2465.6	3269.09	2913.31	2924.5	Yes	No
WBGene00011725	lips-5	5.94237	0.0100623	0.151156	66.5968	15.3922	0	0	22.002	36.8629	17.737	16.1634	No	No
WBGene00010314	F59B2.12	4.95439	0.0101461	0.152105	30.2713	134.815	0	0	127.887	139.212	22.1713	16.1634	No	No
WBGene00022538	ZC190.4	1.76131	0.010266	0.153503	279.597	418.775	89.4251	76.3701	170.515	286.23	195.107	176.72	Yes	No
WBGene00013410	fbxb-94	6.17876	0.0103291	0.153755	24.217	27.0691	0	0	11.001	16.0462	9.97709	19.3961	No	No
WBGene00001596	gld-2	0.892457	0.010326	0.153755	9360.43	8685.47	6105.3	4381.73	5687.51	6036.41	5876.5	6784.33	Yes	No
WBGene00019289	kcc-3	3.85553	0.0103304	0.153755	46.2325	53.0767	4.06478	0	35.7532	55.9449	39.9083	30.1717	Yes	No
WBGene00013557	Y75B8A.24	0.962348	0.0103729	0.154031	9192.56	8731.65	6258.4	4108.07	3927.35	3922.21	4191.48	4663.69	Yes	No
WBGene00000366	cbp-1	0.828968	0.0105515	0.154778	19542	19484.5	13477.4	11010	8833.8	10397.9	9677.77	11768.1	Yes	No
WBGene00022154	drag-1	6.20986	0.0104842	0.154778	29.1705	40.8691	0	0	6.87562	26.4546	15.5199	11.8532	Yes	No
WBGene00010289	F58H1.6	5.26378	0.0104618	0.154778	17.6124	58.3844	0	0	48.1293	90.2057	28.8227	24.7839	No	No
WBGene00010522	K03A11.5	5.38958	0.0105998	0.154778	37.9767	24.946	0	0	28.8776	49.8733	14.4113	25.8615	No	Yes
WBGene00018415	nhr-184	6.06698	0.0104699	0.154778	13.7597	39.8075	0	0	15.1264	24.7198	22.1713	16.1634	No	No
WBGene00019906	R05G9R.1	5.72298	0.0106268	0.154778	17.062	32.3768	0	0	17.8766	72.8584	49.8854	24.7839	No	Yes
WBGene00015739	ugt-7	5.29976	0.0105692	0.154778	37.9767	21.2307	0	0	37.1284	40.3324	22.1713	17.241	No	No
WBGene00006755	unc-16	0.92255	0.0105593	0.154778	7619.56	7880.3	5475.26	3700.77	4302.76	4162.91	4586.13	4924.46	Yes	No
WBGene00013295	Y57G11B.2	5.35709	0.0105518	0.154778	18.7132	42.4614	0	0	38.5035	57.6796	32.1484	17.241	Yes	No
WBGene00009738	hecw-1	5.62688	0.010656	0.155029	18.1628	41.3998	0	0	27.5025	29.4903	21.0627	15.0859	No	Yes
WBGene00000435	ceh-10	5.80874	0.0107096	0.155131	17.062	29.1922	0	0	17.8766	22.1177	17.737	19.3961	No	Yes
WBGene00017802	F26A1.3	5.5124	0.0106888	0.155131	34.124	36.0921	0	0	20.6269	44.6692	12.1942	20.4737	Yes	No
WBGene00018011	F33E11.3	0.745459	0.0107175	0.155131	4350.81	3973.32	3270.79	2781.14	2487.6	2443.79	2896.68	3120.62	Yes	No
WBGene00003846	odd-2	5.68173	0.0106804	0.155131	39.6279	9.5538	0	0	30.2527	54.2102	29.9313	37.7147	No	No
WBGene00021339	Y34F4.4	5.41913	0.0107267	0.155131	24.217	53.6075	0	0	30.2527	47.7049	19.9542	12.9307	Yes	No
WBGene00008422	D2045.2	0.771141	0.010834	0.155674	9246.5	8516.69	6880.31	5641.84	4790.93	4153.36	5366.56	5397.51	Yes	No
WBGene00022696	ift-139	5.56137	0.0108898	0.155674	17.6124	45.1152	0	0	30.2527	35.9955	15.5199	22.6288	No	No
WBGene00004128	pqn-41	1.009	0.0108577	0.155674	6357.52	5055.55	3716.56	2593.4	2901.51	3539.27	3475.35	3703.58	Yes	No
WBGene00012973	spat-2	0.880096	0.0108903	0.155674	10390.2	7774.67	6670.3	5371.36	6854.99	6462.28	7982.78	8273.52	Yes	No
WBGene00006675	twk-22	4.97836	0.0108321	0.155674	33.5736	43.5229	1.35493	0	16.5015	22.9851	16.6285	15.0859	Yes	No
WBGene00022288	Y75B7B.1	5.85241	0.0109173	0.155674	31.9224	52.5459	0	0	11.001	30.3577	12.1942	9.69806	No	No
WBGene00015476	C05D9.9	5.66703	0.0109763	0.156198	45.6821	39.2768	0	0	15.1264	32.0924	7.75996	14.0083	No	No
WBGene00001483	fog-3	5.53782	0.0110939	0.156334	12.6589	14.3307	0	0	19.2517	32.0924	41.0169	26.9391	No	Yes
WBGene00003799	npp-13	0.788109	0.0110781	0.156334	6137.36	6431.83	4521.39	4178.08	5305.23	4286.07	6131.47	5330.7	Yes	No
WBGene00011047	R06A4.2	0.808076	0.0110819	0.156334	2890.08	3473.34	2148.91	1976.08	1959.55	1747.3	2193.85	2013.96	Yes	No
WBGene00021717	sdz-32	5.32748	0.0110607	0.156334	14.3101	8.49227	0	0	31.6279	28.623	44.3426	36.6371	No	No
WBGene00021465	Y39G10AR.7	0.885782	0.0111088	0.156334	1584.56	1542.94	875.282	1021.45	1303.62	1257.24	1269.31	1592.64	Yes	No
WBGene00014194	ZK1037.6	5.0434	0.0110503	0.156334	40.1782	33.9691	0	0	35.7532	79.3637	19.9542	19.3961	No	Yes
WBGene00009064	F22G12.4	1.01461	0.0111704	0.156593	3677.13	3652.74	2533.71	1610.14	2200.2	2010.55	2519.77	2300.6	Yes	No
WBGene00007741	glb-8	5.34948	0.011157	0.156593	25.3178	30.7845	0	0	31.6279	29.4903	17.737	16.1634	Yes	No
WBGene00011043	rbm-28	0.867135	0.0112673	0.157535	3224.17	2664.45	1864.38	1880.61	2317.08	1873.5	2278.1	2578.61	Yes	No
WBGene00007425	C08B6.4	5.32386	0.0113937	0.158107	23.1162	42.9921	0	0	34.3781	130.972	54.3197	22.6288	Yes	Yes
WBGene00022388	Y95B8A.8	0.84241	0.0113939	0.158107	6928.82	6388.31	4716.5	3548.03	4467.78	3918.31	4803.41	4536.54	No	No
WBGene00013606	cand-1	0.768104	0.0114838	0.158209	13922	11470.9	8808.37	7271.07	11579.9	11433.1	12444.8	12384.4	Yes	No
WBGene00004911	snf-12	6.34998	0.011511	0.158209	40.7286	29.7229	0	0	5.5005	15.1788	12.1942	6.46537	No	No
WBGene00006712	ubc-17	6.44881	0.0114149	0.158209	19.2635	31.846	0	0	6.87562	11.2757	8.86852	15.0859	Yes	No
WBGene00016326	ubr-1	1.06128	0.0115114	0.158209	17108.8	17841.7	12003.3	6892.4	11200.4	10590.1	12094.4	12504	Yes	No
WBGene00013240	Y56A3A.28	1.63166	0.0114388	0.158209	1289.01	992.534	630.041	235.474	903.457	928.511	1012.12	1161.61	Yes	No
WBGene00019715	M01G5.1	1.33537	0.0115303	0.158299	4010.67	3647.43	2354.86	1062.82	2735.12	2734.79	3030.82	3147.56	Yes	No
WBGene00011484	T05E11.8	5.53747	0.0115492	0.15839	20.3643	6.3692	0	0	27.5025	36.4292	38.7998	46.3352	Yes	Yes
WBGene00018033	F35B3.7	5.83149	0.0116181	0.158529	13.7597	33.4383	0	0	16.5015	29.4903	23.2799	19.3961	Yes	No
WBGene00019698	riok-1	0.848459	0.0115963	0.158529	4474.09	4130.43	2921.22	2256.1	3534.07	2962.04	3505.28	3540.87	Yes	No
WBGene00077636	Y46G5A.43	5.80145	0.0115953	0.158529	16.5116	40.8691	0	0	26.1274	18.2146	15.5199	17.241	No	Yes
WBGene00015311	C01G5.9	5.42223	0.0117245	0.158822	28.0697	23.3537	0	0	27.5025	27.3219	15.5199	19.3961	No	No
WBGene00015407	C03H5.5	5.63417	0.0118331	0.158822	8.80619	46.7075	0	0	38.5035	55.5112	28.8227	35.5596	Yes	No
WBGene00000373	cyp-14A5	5.34688	0.0118054	0.158822	29.7209	29.1922	0	0	24.7522	63.3175	16.6285	30.1717	Yes	No
WBGene00017025	D1037.1	1.23044	0.0118472	0.158822	1996.8	1234.56	1017.55	687.33	1178.48	1142.32	1364.64	1518.29	Yes	No
WBGene00003031	lin-46	6.30324	0.0117185	0.158822	28.6201	23.3537	0	0	8.25074	9.54099	8.86852	11.8532	No	No
WBGene00012845	set-24	0.814754	0.0118116	0.158822	2909.9	2661.8	1858.96	1568.77	2153.44	1837.51	2076.34	2246.72	Yes	No
WBGene00005655	srr-4	5.038	0.0117962	0.158822	51.7364	24.4153	1.35493	0	45.3791	37.2966	55.4283	14.0083	Yes	No
WBGene00021756	Y50D7A.8	1.09902	0.0118209	0.158822	2067.25	1858.75	917.285	1355.57	837.451	1059.48	1059.79	1287.69	Yes	No
WBGene00013449	Y67A6A.1	5.35379	0.0118511	0.158822	38.5271	38.2152	0	0	34.3781	55.9449	8.86852	28.0166	No	No
WBGene00014052	ZK669.2	5.59618	0.0116666	0.158822	23.1162	26.5383	0	0	19.2517	40.766	29.9313	15.0859	No	Yes
WBGene00001832	hcp-4	1.11128	0.011889	0.159165	9392.35	9906.23	6835.6	3977.61	7618.19	5845.16	8184.54	8124.82	Yes	No
WBGene00018719	F52H2.7	1.48173	0.0119465	0.159768	393.527	490.429	233.047	124.101	286.026	291	330.352	331.889	No	No
WBGene00006994	zyg-9	0.954693	0.0120004	0.160158	16207.2	15975	12033.1	7700.65	10583	9757.39	11581.2	12605.3	Yes	No
WBGene00002039	hum-6	2.83221	0.0120937	0.160182	776.045	8260.86	401.058	486.859	437.289	874.301	494.42	423.482	Yes	No
WBGene00003526	nas-7	5.59206	0.0120879	0.160182	58.341	34.4998	0	0	20.6269	39.8987	17.737	6.46537	No	No
WBGene00003795	npp-9	0.912016	0.0121265	0.160182	21977.5	19282.8	14901.5	10125.4	12750.2	12294.4	13531.1	15065.4	Yes	No
WBGene00021908	Y55B1AR.4	5.27438	0.0121185	0.160182	30.2713	49.8921	0	0	26.1274	50.307	12.1942	16.1634	No	Yes
WBGene00000250	bir-2	1.03118	0.0121848	0.160521	882.821	1017.48	532.486	365.94	1182.61	1266.35	1129.63	1257.52	Yes	No
WBGene00018841	F54H5.5	5.43975	0.0121891	0.160521	36.3255	67.9382	0	0	23.3771	55.5112	17.737	7.54294	No	Yes
WBGene00021191	Y14H12B.1	0.693116	0.0122296	0.160891	1935.71	1891.12	1379.31	1384.21	2123.19	1980.19	2341.29	2447.14	Yes	No
WBGene00012498	Y24F12A.3	6.77063	0.0122815	0.161094	37.9767	7.43074	0	0	12.3761	7.37258	13.3028	22.6288	Yes	No
WBGene00016117	C25H3.8	0.937119	0.0123337	0.161601	10269.7	9121.23	6300.41	4610.84	4356.39	4909.7	4369.96	5622.72	Yes	No
WBGene00021326	Y34B4A.10	5.94855	0.0123878	0.161818	54.4883	39.8075	0	0	9.62587	51.1744	22.1713	8.6205	No	Yes
WBGene00014113	hpo-40	0.808435	0.0124188	0.161896	4833.5	3720.15	2666.49	2720.68	4024.99	3608.23	4095.04	4321.02	No	No
WBGene00006557	tbx-38	5.2278	0.0125696	0.163532	10.4574	13.2692	0	0	27.5025	32.9598	32.1484	40.9474	Yes	Yes
WBGene00016988	CD4.1	6.09558	0.0126663	0.164458	32.4728	31.846	0	0	13.7512	18.6483	21.0627	5.38781	No	No
WBGene00001328	epi-1	0.815521	0.0126663	0.164458	9360.43	10635.5	6102.59	5053.15	7007.63	7874.35	8032.66	6590.37	Yes	No
WBGene00013960	cutl-8	5.58251	0.0127506	0.164549	28.6201	24.4153	0	0	19.2517	28.1893	21.0627	11.8532	No	No
WBGene00019087	F59A6.5	1.48149	0.012699	0.164549	10255.4	16611.9	7817.92	3382.56	8685.28	6998.75	8903.99	9366.17	No	No
WBGene00004969	spe-15	2.62166	0.0128134	0.164549	659.914	5407.98	375.315	324.573	339.656	537.765	346.981	276.934	No	No
WBGene00013682	Y105E8A.25	0.937963	0.0128032	0.164549	9729.19	10366.9	6822.05	4582.2	4383.9	5189.43	5015.15	5405.05	Yes	No
WBGene00020542	fbxb-82	4.99437	0.0128876	0.164927	20.9147	10.6153	0	0	55.005	42.9344	41.0169	34.482	No	No
WBGene00010714	mam-3	5.42049	0.0128939	0.164927	24.7674	61.0382	0	0	23.3771	65.0522	19.9542	14.0083	Yes	No
WBGene00010280	rde-12	0.735776	0.0128778	0.164927	9971.36	10460.9	7595.72	7092.87	7678.69	6122.28	8061.48	8457.79	Yes	No
WBGene00010906	M88.3	5.32566	0.0129244	0.165153	62.1937	36.6229	0	0	20.6269	52.9091	13.3028	9.69806	No	No
WBGene00017298	toca-1	1.05888	0.012989	0.165488	1133.25	1407.06	746.564	595.05	576.177	750.268	767.127	700.415	Yes	No
WBGene00007433	swsn-7	0.864746	0.0130229	0.165594	13816.9	12788.3	9325.96	6701.47	6813.74	7123.21	7022.76	8276.76	Yes	No
WBGene00015298	C01F1.3	1.68491	0.0131277	0.166	466.728	634.797	228.983	98.6447	429.039	650.955	563.151	490.291	Yes	Yes
WBGene00007352	cdc-48.1	0.818798	0.0131386	0.166	32733.7	25388.7	21235.8	17332.8	19442.9	18940.2	21221.3	23713.9	Yes	No
WBGene00000962	dhc-1	1.14338	0.0132871	0.166737	54840	62413.9	39791.5	20826.8	31755.7	30460.9	33686	37378.5	Yes	No
WBGene00013011	snx-14	0.817713	0.0132736	0.166737	2890.08	2382.61	1624.56	1546.49	1112.48	1293.67	1271.52	1283.38	Yes	No
WBGene00014947	Y71A12B.14	6.324	0.0133801	0.167012	42.9302	3.71537	0	0	35.7532	19.5157	38.7998	33.4044	Yes	Yes
WBGene00010125	dod-22	5.20797	0.0135474	0.168302	39.0775	87.0458	0	0	28.8776	155.258	17.737	23.7064	No	No
WBGene00002694	let-502	1.19098	0.0135674	0.168302	11568.6	9838.83	7322.02	3694.4	8007.35	7797.15	8848.57	9737.93	Yes	No
WBGene00016889	lst-6	0.794976	0.0135099	0.168302	5269.95	5580.48	3624.43	2984.8	3125.66	3215.31	3009.75	3699.27	Yes	No
WBGene00011081	R07B1.9	6.42884	0.0135714	0.168302	46.7829	8.49227	0	0	13.7512	13.8778	21.0627	11.8532	No	No
WBGene00019929	R07C3.13	5.44443	0.0135382	0.168302	30.2713	20.1691	0	0	28.8776	22.5514	14.4113	19.3961	No	No
WBGene00013513	Y71A12C.2	5.63763	0.0135991	0.168302	29.7209	15.3922	0	0	24.7522	27.3219	31.0398	12.9307	No	No
WBGene00013891	ZC434.3	5.76282	0.0135762	0.168302	37.9767	51.4844	0	0	9.62587	58.1133	18.8456	12.9307	Yes	No
WBGene00017408	sdz-11	5.85214	0.0137703	0.169427	38.5271	3.71537	0	0	59.1303	35.1282	44.3426	53.8781	No	Yes
WBGene00012600	Y38E10A.22	1.04141	0.013785	0.169446	2797.62	2687.27	1934.83	1218.74	3634.45	2930.38	4189.27	3600.14	Yes	No
WBGene00016013	C23G10.6	5.77502	0.0138491	0.169691	27.5193	23.8845	0	0	23.3771	18.6483	25.497	8.6205	Yes	No
WBGene00007329	C05C10.2	1.11443	0.014132	0.170274	10459.6	8306.5	5995.55	3516.2	7813.46	6095.82	7830.9	7445.96	Yes	No
WBGene00015581	C07H6.4	1.05174	0.0140122	0.170274	5978.3	4835.82	3694.88	2202	4723.55	4493.8	5163.7	5273.59	Yes	No
WBGene00008593	clec-227	5.01357	0.0139702	0.170274	26.4186	18.0461	0	0	35.7532	54.6438	28.8227	21.5512	Yes	No
WBGene00017744	fbxc-54	4.76522	0.0141324	0.170274	14.8604	23.3537	0	0	59.1303	68.9553	25.497	44.1801	Yes	No
WBGene00012999	rpoa-1	1.0126	0.0141141	0.170274	10026.4	8670.61	6612.04	4085.8	3961.73	3986.83	4223.63	4961.1	Yes	No
WBGene00006865	slcf-2	5.78729	0.0141094	0.170274	27.5193	23.8845	0	0	13.7512	22.1177	19.9542	9.69806	No	No
WBGene00013545	Y75B8A.8	0.85172	0.0140925	0.170274	4143.31	4146.88	3156.98	2329.29	2328.09	2055.65	2488.73	2753.17	Yes	No
WBGene00009415	F35E2.8	5.87759	0.0142481	0.170596	30.2713	9.02304	0	0	23.3771	18.6483	17.737	30.1717	No	No
WBGene00020767	lgc-40	6.13883	0.0142363	0.170596	6.05426	45.1152	0	0	23.3771	25.5872	32.1484	19.3961	Yes	No
WBGene00010056	smc-6	0.990337	0.0142276	0.170596	14395.9	11226.8	9163.37	6004.6	10301.1	9086.92	10819.6	11994.3	Yes	No
WBGene00021460	zwl-1	0.839316	0.0142495	0.170596	3616.59	3108.7	2487.64	1969.71	4279.39	3651.16	4973.02	4443.87	Yes	No
WBGene00009789	F46F2.5	5.83699	0.0143166	0.17094	19.2635	21.2307	0	0	22.002	10.842	19.9542	15.0859	No	No
WBGene00016444	C35D10.7	0.829952	0.0143588	0.171046	2360.61	2269.56	1536.49	1476.49	2867.13	2136.75	2947.67	2837.22	Yes	No
WBGene00019600	rga-3	1.00204	0.0144381	0.171393	9272.37	10655.1	7492.74	4614.02	6084.92	5290.91	6755.6	7096.83	Yes	No
WBGene00013098	Y51H4A.1	5.34479	0.0144236	0.171393	11.0077	22.823	0	0	27.5025	36.4292	22.1713	36.6371	Yes	No
WBGene00022361	Y92H12A.5	0.813471	0.0144607	0.171393	5766.95	4684.55	3766.69	3220.27	2680.12	3064.39	3182.69	3574.27	Yes	No
WBGene00011495	T05F1.11	5.55474	0.0145492	0.172229	107.325	13.2692	0	0	41.2537	101.048	17.737	24.7839	No	Yes
WBGene00002079	xpo-2	0.747418	0.0145704	0.172229	12117.9	11312.2	9267.69	7226.52	6667.98	6077.17	7540.46	7528.93	Yes	No
WBGene00015992	C18H2.5	4.99638	0.014684	0.172613	39.0775	45.1152	0	0	28.8776	57.2459	11.0857	14.0083	No	No
WBGene00009039	F22B3.8	5.84056	0.0146447	0.172613	50.6356	36.0921	0	0	6.87562	18.6483	6.65139	6.46537	No	No
WBGene00009449	F35H8.4	5.27616	0.0146392	0.172613	31.3721	45.1152	0	0	24.7522	58.9806	9.97709	22.6288	No	Yes
WBGene00018678	F52C12.1	0.882947	0.0146705	0.172613	1253.78	1348.68	758.759	960.99	1013.47	888.179	1199.47	1106.66	Yes	No
WBGene00007512	C10C6.3	5.93127	0.0147282	0.172819	43.4806	38.2152	0	0	6.87562	21.2504	5.54283	10.7756	No	No
WBGene00013431	ceh-92	0.809757	0.0147543	0.172968	1816.83	2190.48	1447.06	1209.19	1841.29	1723.88	2064.15	2086.16	Yes	No
WBGene00017279	F09C12.8	3.80602	0.0147914	0.173088	81.4573	87.5765	0	6.36417	59.1303	105.818	36.5826	24.7839	No	No
WBGene00010933	M162.7	5.09144	0.0147876	0.173088	45.6821	42.4614	0	0	24.7522	66.7869	11.0857	16.1634	No	No
WBGene00017961	nhr-180	5.39795	0.0148682	0.17383	18.1628	16.4538	0	0	20.6269	40.3324	38.7998	18.3186	No	No
WBGene00021551	Y44E3A.6	0.672935	0.0148987	0.174029	5296.92	5544.92	3843.93	4003.06	3660.58	3221.82	4150.47	3785.48	Yes	No
WBGene00019029	F58B6.1	5.43678	0.015035	0.174966	23.6666	23.3537	0	0	23.3771	26.4546	23.2799	11.8532	No	No
WBGene00003791	npp-5	0.815646	0.0150732	0.175117	5381.68	5432.93	3957.74	3032.53	4873.44	3996.37	5116.03	4983.73	Yes	No
WBGene00012648	Y39A1A.9	5.86941	0.0151053	0.175333	89.1627	65.8151	0	0	6.87562	57.2459	14.4113	4.31025	Yes	No
WBGene00017738	tipn-1	1.39805	0.0152197	0.17615	1083.71	744.666	517.582	270.477	765.944	602.817	809.252	757.526	No	No
WBGene00015523	ztf-30	5.37898	0.01521	0.17615	17.062	18.5768	0	0	17.8766	35.5619	22.1713	25.8615	No	No
WBGene00013192	Y54E2A.7	5.37836	0.0152926	0.176713	46.7829	46.7075	0	0	15.1264	45.5365	13.3028	7.54294	No	No
WBGene00009691	F44E5.4	1.87653	0.0153697	0.177286	213	171.968	48.7773	22.2746	477.168	377.736	397.975	209.047	Yes	Yes
WBGene00018802	F54D8.6	1.33348	0.0154576	0.178118	3182.34	1532.32	1276.34	964.172	2370.71	1864.83	2582.96	2495.63	Yes	No
WBGene00012654	Y39A1A.16	5.44541	0.0154886	0.178118	23.6666	10.0846	0	0	41.2537	19.9493	24.3884	35.5596	Yes	No
WBGene00013270	Y57A10A.31	0.865742	0.0154989	0.178118	11666.6	10463.5	7698.69	5985.5	4119.87	4884.55	4496.34	5658.28	Yes	No
WBGene00007645	C17E4.6	0.878147	0.0156287	0.179001	2334.74	2165	1709.92	1231.47	1580.02	1762.05	1955.51	2074.31	Yes	No
WBGene00000484	che-2	5.85534	0.015634	0.179001	13.2093	29.1922	0	0	9.62587	33.8271	22.1713	23.7064	No	No
WBGene00019167	H06I04.1	1.07931	0.0156432	0.179001	645.604	717.066	437.641	280.024	759.068	720.344	833.641	829.723	Yes	Yes
WBGene00012767	fcd-2	1.03761	0.0156732	0.179029	5356.92	5400.02	3570.23	2093.81	4158.38	3482.46	4127.19	4145.38	Yes	No
WBGene00008882	F16B12.6	0.674687	0.015774	0.179863	3673.28	3823.11	2846.7	2466.12	2227.7	2159.73	2476.53	2492.4	Yes	No
WBGene00003210	mel-28	1.05982	0.015771	0.179863	19691.2	15645.9	12176.7	7172.42	12788.7	11416.2	12828.3	14814.3	Yes	No
WBGene00018301	F41G3.5	5.40424	0.0157919	0.179882	40.7286	40.8691	0	0	13.7512	57.2459	15.5199	12.9307	No	No
WBGene00006957	wsp-1	0.995236	0.0158036	0.179882	2581.31	2470.19	1167.95	1562.4	1273.36	1457.6	1222.75	1714.4	Yes	No
WBGene00050956	C14A6.13	5.53338	0.0158343	0.180073	9.35658	59.9767	0	0	35.7532	60.2817	23.2799	25.8615	No	No
WBGene00002221	klp-10	0.825696	0.0158537	0.180136	2546.09	2416.58	1895.54	1727.87	1842.67	1517.45	1947.75	2399.73	Yes	No
WBGene00017608	F19F10.12	0.776763	0.0158821	0.180299	2021.57	2045.58	1363.06	1234.65	1947.18	1595.08	2012.05	1865.26	Yes	No
WBGene00017686	tpp-2	0.921108	0.015924	0.180458	15957.9	15937.9	11646.9	7592.46	14100.5	11711.6	14997.8	14498.6	Yes	No
WBGene00006700	uba-2	0.958738	0.0159233	0.180458	9262.46	13347.7	7704.11	6036.42	6238.94	4975.62	6581.55	6666.88	Yes	No
WBGene00007570	C14A6.6	5.47895	0.0159414	0.180497	50.0852	19.1076	0	0	26.1274	49.4397	27.7141	9.69806	No	No
WBGene00004747	sdc-3	0.802695	0.0159774	0.180587	2347.95	2204.81	1577.13	1314.2	1134.48	1347.88	1367.97	1391.13	Yes	No
WBGene00008963	F19H8.2	5.91623	0.0160091	0.180789	39.6279	39.2768	0	0	6.87562	33.8271	16.6285	7.54294	No	No
WBGene00016032	C24A3.1	4.73423	0.0161151	0.181668	15.4108	2.65383	0	0	239.272	72.8584	169.61	181.03	Yes	Yes
WBGene00010650	K08C9.1	5.21595	0.0161494	0.181896	21.4651	47.2383	0	0	30.2527	41.1997	18.8456	10.7756	No	Yes
WBGene00007501	apc-17	0.989962	0.0163217	0.182813	1838.84	1398.04	1046	862.345	1508.51	1134.08	1594.12	1503.2	Yes	No
WBGene00018235	F40E12.2	5.35829	0.0163441	0.182813	48.9844	67.9382	0	0	13.7512	26.4546	3.3257	7.54294	No	No
WBGene00003220	mes-2	0.801688	0.0162978	0.182813	3590.72	3157.53	2368.41	1947.44	3404.81	2801.58	3552.95	3372.77	Yes	No
WBGene00003749	nlp-11	4.67668	0.0163273	0.182813	18.1628	30.7845	1.35493	0	23.3771	26.8882	25.497	25.8615	Yes	No
WBGene00011994	samp-1	0.810415	0.016332	0.182813	2880.72	3099.15	2013.42	1692.87	1740.91	2020.52	1866.82	2230.55	Yes	No
WBGene00016152	pho-12	5.78611	0.0163636	0.182873	35.2248	20.6999	0	0	17.8766	11.2757	8.86852	12.9307	Yes	No
WBGene00018738	swip-10	5.86749	0.016388	0.182988	10.4574	63.692	0	0	19.2517	53.3428	29.9313	14.0083	No	Yes
WBGene00011034	paxt-1	0.771533	0.0164072	0.183043	1494.3	1734.55	1071.75	1018.27	1901.8	1644.52	1915.6	2003.19	Yes	No
WBGene00010945	chil-13	5.26493	0.0165059	0.183219	47.8837	51.4844	0	0	19.2517	46.4039	5.54283	14.0083	No	No
WBGene00021698	frl-1	0.997166	0.0164972	0.183219	1804.17	1990.38	1200.46	770.065	1163.35	1229.05	1188.38	1303.85	Yes	No
WBGene00012186	mlt-11	1.46134	0.0164926	0.183219	3948.48	6986.48	1407.77	1556.04	1362.75	2843.21	1802.53	1338.33	Yes	No
WBGene00004089	ppk-3	0.736126	0.0164815	0.183219	2479.49	2528.04	1787.15	1514.67	1256.86	1349.62	1481.04	1388.98	Yes	No
WBGene00006770	unc-34	0.971534	0.0165222	0.183219	2444.82	2319.98	1533.78	1123.28	1009.34	1303.21	1155.12	1383.59	Yes	No
WBGene00000050	acr-11	5.69188	0.0165917	0.18329	28.0697	18.5768	0	0	28.8776	11.7094	21.0627	12.9307	No	No
WBGene00010736	istr-1	0.75042	0.0165996	0.18329	3292.41	4069.39	2277.63	2316.56	3322.3	2912.17	3336.78	3204.67	Yes	No
WBGene00015055	pitr-3	5.52326	0.0165793	0.18329	9.35658	27.0691	0	0	27.5025	22.5514	26.6056	21.5512	Yes	Yes
WBGene00020297	T07A9.9	0.717616	0.0165609	0.18329	9809.55	8614.88	6617.46	5358.63	7226.28	7646.67	7853.07	8058.01	Yes	No
WBGene00010908	zbp-1	0.904768	0.0165817	0.18329	11402.4	11064.9	8102.46	5193.16	7689.69	7937.23	8366.34	8963.16	Yes	No
WBGene00004267	rab-3	5.42239	0.0167192	0.184297	15.9612	38.746	0	0	24.7522	53.7765	34.3655	12.9307	Yes	Yes
WBGene00021444	Y39A3CR.3	0.991398	0.0169949	0.187176	3940.77	3610.28	2585.2	1629.23	3212.29	2595.15	3224.82	3231.61	Yes	No
WBGene00008043	C40H1.8	6.09385	0.0170837	0.187196	70.9999	7.43074	0	0	46.7542	41.1997	49.8854	8.6205	Yes	No
WBGene00022675	gbb-2	4.34071	0.0170465	0.187196	88.0619	93.415	0	6.36417	17.8766	55.9449	21.0627	18.3186	Yes	Yes
WBGene00010691	K08H2.4	5.53734	0.0171655	0.187456	2.20155	24.946	0	0	44.004	54.6438	65.4053	63.5762	No	Yes
WBGene00003707	nhr-117	5.3875	0.0171951	0.187621	10.4574	46.1767	0	0	31.6279	51.1744	19.9542	26.9391	No	No
WBGene00012543	nkcc-1	0.724429	0.0173216	0.188301	5897.95	6693.5	3656.95	4311.73	2742	2814.16	2715.98	3089.37	Yes	No
WBGene00013985	sec-16	1.12404	0.0173038	0.188301	8057.11	8453.52	5183.95	2717.5	3318.17	3857.16	3554.06	3941.72	Yes	No
WBGene00007694	C23H4.6	1.83352	0.0174299	0.188694	258.682	194.791	37.9379	95.4626	203.518	235.489	218.387	225.211	Yes	No
WBGene00018531	F47B3.7	5.26672	0.0174034	0.188694	36.3255	22.2922	0	0	22.002	53.3428	12.1942	25.8615	Yes	No
WBGene00003585	ndx-8	5.80157	0.0173987	0.188694	27.5193	4.7769	0	0	22.002	26.8882	38.7998	25.8615	No	No
WBGene00020071	R13H9.5	5.57754	0.0177337	0.189968	36.3255	22.2922	0	0	13.7512	24.7198	15.5199	8.6205	Yes	Yes
WBGene00021512	Y41D4B.4	0.945982	0.0177772	0.190276	2751.38	2282.83	1743.79	1276.02	1574.52	1847.92	1782.57	2184.22	Yes	No
WBGene00000566	cnt-2	0.642508	0.0178046	0.190411	5253.44	5542.8	4238.21	3723.04	3007.4	2867.5	3422.14	3344.75	Yes	No
WBGene00001127	dyf-11	5.08045	0.017841	0.190486	19.8139	10.6153	0	0	28.8776	37.7303	25.497	31.2493	Yes	No
WBGene00003422	msh-6	1.00105	0.0179604	0.191129	12112.9	10418.4	7840.96	4789.04	9247.71	7399.03	9385.11	9303.67	Yes	No
WBGene00012241	W04A8.6	0.636672	0.0179409	0.191129	3795.47	3641.59	2804.7	2755.69	1795.91	1842.71	2022.02	2209	Yes	No
WBGene00022346	pals-17	4.57721	0.0180219	0.191626	11.5581	15.3922	0	0	45.3791	75.4605	45.4512	36.6371	No	Yes
WBGene00009705	F44F4.10	5.10834	0.0180401	0.191661	35.2248	24.946	0	0	28.8776	28.623	14.4113	10.7756	No	No
WBGene00004226	ptr-12	4.28039	0.0180996	0.19182	56.1395	97.6611	2.70985	0	12.3761	29.0566	8.86852	9.69806	Yes	Yes
WBGene00006943	wrm-1	0.784518	0.0180894	0.19182	4140.01	4600.69	2891.41	2679.32	2323.96	2289.4	2189.42	2877.09	Yes	No
WBGene00019641	K10G6.4	5.13284	0.0181966	0.192532	18.1628	24.4153	0	0	33.003	52.9091	13.3028	40.9474	No	Yes
WBGene00008570	kcnl-2	5.59363	0.0182128	0.192546	48.9844	58.3844	0	0	8.25074	26.0209	3.3257	8.6205	Yes	No
WBGene00017760	F23H11.4	0.797005	0.018348	0.193817	2962.73	3589.58	2180.08	1861.52	2172.7	2139.35	2108.49	2518.26	Yes	No
WBGene00012792	Y43D4A.6	4.88999	0.0183822	0.194019	35.2248	39.8075	0	3.18209	17.8766	25.5872	14.4113	22.6288	No	Yes
WBGene00020679	ogdh-1	0.843182	0.0184243	0.194146	16738.4	15290.9	12122.5	8225.69	7876.71	8497.98	9454.95	9219.62	Yes	No
WBGene00021628	Y47D9A.1	0.777894	0.0184101	0.194146	2961.08	2669.23	1731.6	1785.15	1593.77	1839.68	1653.98	2024.74	Yes	No
WBGene00043992	bbs-4	5.49647	0.0185427	0.19454	17.062	30.2537	0	0	17.8766	19.5157	12.1942	15.0859	No	No
WBGene00009065	F22G12.5	1.14098	0.0185566	0.19454	10341.2	12440.6	7378.93	4092.16	3011.52	3930.45	3454.29	4262.84	Yes	No
WBGene00004113	pqn-24	5.03841	0.0185756	0.19454	22.0155	27.0691	0	0	23.3771	52.9091	17.737	21.5512	Yes	No
WBGene00003155	mcm-3	0.873994	0.0187051	0.195156	13242.3	14049.9	10777.1	7178.79	10395.9	8869.65	11580.1	11661.4	Yes	No
WBGene00019544	miro-1	0.911467	0.0187046	0.195156	2160.82	2355.01	1634.04	1120.09	2000.81	1689.62	2140.64	2104.48	Yes	No
WBGene00020068	cra-1	0.957348	0.0188522	0.195216	5700.91	3794.45	3193.56	2447.02	5497.75	4843.35	5770.08	6169.04	No	No
WBGene00008543	F07A5.4	4.81433	0.0188015	0.195216	17.6124	9.5538	0	0	44.004	40.3324	34.3655	32.3269	No	No
WBGene00018253	F40H6.1	4.73218	0.0188416	0.195216	33.0232	37.1537	0	0	37.1284	71.5574	12.1942	19.3961	No	No
WBGene00019259	H34C03.2	0.882718	0.0188343	0.195216	11747.5	11168.4	9143.04	5982.32	10657.2	9252.59	12131	12115	Yes	No
WBGene00001860	him-1	1.10526	0.0188582	0.195216	14365.1	13702.8	9854.38	5078.61	10252.9	9662.85	10546.9	12264.8	Yes	No
WBGene00004953	spd-2	1.00321	0.0188062	0.195216	9091.29	9850.5	6876.25	3942.6	7528.8	6964.05	8024.9	8583.86	Yes	No
WBGene00006685	twk-33	5.63844	0.0189598	0.19611	56.1395	14.8615	0	0	17.8766	20.8167	11.0857	9.69806	No	No
WBGene00000710	col-137	5.14219	0.0190422	0.196514	26.4186	51.4844	0	0	22.002	62.8838	18.8456	10.7756	No	Yes
WBGene00018740	tra-4	0.826118	0.0190597	0.196514	1239.47	995.719	677.463	665.056	998.34	979.686	1089.72	1017.22	Yes	No
WBGene00000640	col-64	6.06069	0.0190841	0.196533	4.95348	40.8691	0	0	35.7532	13.8778	33.257	21.5512	Yes	No
WBGene00003477	mtm-5	0.767234	0.0191632	0.196533	1694.64	1675.63	1093.43	900.53	1145.48	1114.56	1093.05	1189.63	Yes	No
WBGene00045383	sup-46	0.746569	0.0191312	0.196533	3672.73	3129.93	2616.36	2208.37	3430.93	2987.2	3885.52	3758.54	No	No
WBGene00021595	Y46E12BL.2	0.849721	0.0192028	0.196734	9127.07	8362.23	6311.25	4461.28	4927.07	4079.64	5116.03	4887.82	Yes	No
WBGene00017568	F18E9.1	5.50994	0.0192956	0.197371	27.5193	10.6153	0	0	22.002	26.0209	29.9313	14.0083	No	No
WBGene00002976	lev-9	5.80137	0.0192917	0.197371	17.062	30.2537	0	0	8.25074	21.6841	13.3028	14.0083	No	No
WBGene00016601	acin-1	0.99365	0.0193701	0.197436	5303.53	4086.37	3361.57	2252.92	4657.55	3566.59	4858.84	4943.86	Yes	No
WBGene00010411	H25K10.1	6.17553	0.0194089	0.197436	69.3487	3.1846	0	0	70.1313	22.5514	46.5597	23.7064	Yes	Yes
WBGene00006646	tsp-20	5.2032	0.0193349	0.197436	12.6589	20.6999	0	0	19.2517	38.5976	23.2799	25.8615	No	No
WBGene00018819	rog-1	1.07518	0.0194755	0.197813	2788.81	2440.47	1604.23	976.9	994.215	1314.05	1182.84	1228.42	No	No
WBGene00013340	tcc-1	1.05214	0.0194946	0.19784	16217.1	10629.7	9288.02	5829.58	10925.4	10490.3	12641	12379	Yes	No
WBGene00018512	trpp-8	0.831315	0.0196132	0.198576	3628.7	3789.14	2613.65	1839.25	2559.11	2428.61	2561.89	2776.88	Yes	No
WBGene00020396	T10B5.10	5.64488	0.0196691	0.198622	14.3101	31.846	0	0	12.3761	21.6841	14.4113	14.0083	Yes	No
WBGene00009507	mus-101	0.736681	0.0197576	0.198725	5263.9	5102.26	3815.47	3086.62	4232.63	3553.58	4223.63	4421.24	Yes	No
WBGene00007024	plin-1	0.614408	0.0197573	0.198725	7543.6	6776.83	4701.59	4992.69	5908.91	6390.29	6328.8	6415.81	No	No
WBGene00019810	R01H2.2	5.81372	0.0198125	0.198725	21.4651	35.5614	0	0	6.87562	21.6841	11.0857	10.7756	No	No
WBGene00012802	set-25	0.802008	0.0197109	0.198725	5648.62	4901.1	4083.75	3080.26	2439.47	2511.45	2740.37	3129.24	Yes	No
WBGene00012369	W09G3.6	0.709527	0.019779	0.198725	5028.88	4474.9	3476.74	3026.16	2077.81	2322.8	2345.72	2585.07	Yes	No
WBGene00006778	unc-42	5.61636	0.0199012	0.199151	7.15503	45.646	0	0	22.002	49.8733	22.1713	29.0942	No	Yes
WBGene00006888	vbh-1	0.652566	0.0198943	0.199151	15627.7	13233.1	10640.2	11025.9	10295.6	11060.2	11938.1	13263.7	Yes	No
WBGene00011900	T21C12.4	4.41949	0.0199319	0.199304	28.6201	17.5153	0	3.18209	39.8786	43.8018	48.7769	33.4044	No	No
WBGene00008006	tag-325	1.01557	0.0199996	0.199826	3720.62	3142.14	2230.21	1403.3	2637.49	2744.77	2505.36	3270.4	Yes	No
WBGene00018300	F41G3.3	5.2587	0.0200296	0.199971	13.7597	30.2537	0	0	24.7522	31.225	23.2799	14.0083	Yes	No
WBGene00006058	sst-20	4.87673	0.0200622	0.200141	40.7286	30.7845	0	0	26.1274	56.8122	12.1942	14.0083	Yes	No
WBGene00021893	ndnf-1	5.61464	0.020112	0.200166	26.4186	23.8845	0	0	11.001	18.2146	13.3028	8.6205	Yes	No
WBGene00022397	Y97E10AR.2	5.62262	0.02012	0.200166	14.8604	52.5459	0	0	13.7512	36.8629	17.737	10.7756	Yes	No
WBGene00009542	copb-2	0.792558	0.0202319	0.200544	10729.8	9592.55	7797.6	5533.65	7172.65	7216.89	8059.27	8304.77	Yes	No
WBGene00017161	rabn-5	0.867589	0.0202549	0.200544	2075.51	1969.15	1436.22	1104.18	2372.09	1837.07	2540.83	2291.98	Yes	No
WBGene00017895	vrk-1	0.934731	0.0202236	0.200544	4782.31	4043.91	2975.42	1874.25	4502.16	4208.01	4568.4	4599.04	Yes	No
WBGene00007027	ssl-1	1.11954	0.0203989	0.201478	28333.9	28923.6	20116.6	9956.75	9448.48	10005.9	10382.8	11827.3	Yes	No
WBGene00007800	C29A12.6	4.94143	0.0204219	0.201492	11.5581	27.0691	0	0	34.3781	46.4039	25.497	23.7064	No	Yes
WBGene00043985	C44C10.11	4.66744	0.0204496	0.201517	11.0077	19.1076	0	0	45.3791	55.9449	26.6056	38.7922	Yes	No
WBGene00018347	F42C5.5	4.77039	0.0204756	0.201603	50.6356	40.8691	0	0	28.8776	52.0417	7.75996	10.7756	No	No
WBGene00000425	ced-11	1.15995	0.0205216	0.201623	360.503	387.46	178.85	136.83	269.524	276.255	276.033	244.607	Yes	No
WBGene00016786	cyp-35A4	4.99296	0.0205384	0.201623	20.9147	32.9075	0	0	34.3781	52.9091	28.8227	10.7756	Yes	No
WBGene00004043	plk-2	0.882676	0.020529	0.201623	5521.48	5607.55	4181.3	2803.42	4612.17	3863.67	5122.68	4697.09	Yes	No
WBGene00003196	mel-11	0.792594	0.0206048	0.201815	6662.43	7904.71	5273.37	3936.24	4001.61	4255.28	4351.12	4701.4	Yes	No
WBGene00021271	spe-47	5.14972	0.0207326	0.2023	37.4263	22.2922	0	0	19.2517	38.1639	14.4113	11.8532	Yes	No
WBGene00011720	T11G6.5	0.851996	0.0207314	0.2023	6060.31	6167.51	4166.4	3032.53	3964.48	4163.34	3766.9	4881.36	Yes	No
WBGene00008720	F12F6.1	0.878688	0.0207567	0.202382	8716.48	8484.84	6213.69	4136.71	6465.83	5583.65	7104.79	6238.01	Yes	No
WBGene00020418	T10E9.8	5.10753	0.0207808	0.202464	7.70542	12.2076	0	0	26.1274	27.3219	23.2799	47.4127	No	Yes
WBGene00000520	cku-80	1.18431	0.020881	0.202574	2740.38	2885.78	1753.27	840.071	3227.42	2825	2983.15	3380.31	Yes	No
WBGene00019040	fbxb-19	4.85814	0.0209019	0.202574	13.2093	15.3922	0	0	42.6288	32.0924	21.0627	36.6371	No	No
WBGene00022257	puf-11	0.664141	0.0208773	0.202574	11841.6	13374.3	9969.55	8776.19	7713.07	6872.55	8221.12	8963.16	Yes	No
WBGene00004951	spc-1	1.11803	0.0208981	0.202574	15948	27733.6	11213.4	9756.27	7220.78	10988.2	9891.73	9087.08	Yes	No
WBGene00007550	C13C4.6	4.98294	0.0209924	0.202691	17.6124	40.8691	0	0	30.2527	79.7973	15.5199	30.1717	Yes	Yes
WBGene00018681	denn-4	1.05765	0.0209558	0.202691	5790.62	5760.41	4075.62	2224.28	2927.64	3274.29	3280.24	3773.62	Yes	No
WBGene00185078	F40G9.17	1.33265	0.020971	0.202691	1434.31	3004.14	1102.91	1085.09	1102.85	733.355	1083.07	1193.94	Yes	No
WBGene00011963	T23G5.3	5.56846	0.0209557	0.202691	44.0309	20.1691	0	0	15.1264	13.8778	6.65139	9.69806	Yes	Yes
WBGene00002142	inx-20	5.98463	0.0211204	0.20332	9.90696	43.5229	0	0	12.3761	13.0104	13.3028	9.69806	No	No
WBGene00007624	hrde-1	0.695883	0.0211913	0.203396	42257.6	44491.5	36294.4	28342.8	20977.5	19596.8	23340.8	25637.4	Yes	No
WBGene00012683	asp-17	4.73147	0.0212803	0.203645	12.1085	36.6229	0	0	66.006	78.93	41.0169	19.3961	No	Yes
WBGene00018413	cyp-33C4	4.94902	0.0212659	0.203645	26.4186	36.0921	0	0	28.8776	55.0775	22.1713	9.69806	No	No
WBGene00018907	F55G1.15	5.69984	0.0212432	0.203645	61.0929	13.7999	0	0	19.2517	37.7303	6.65139	23.7064	No	Yes
WBGene00009241	F28H7.8	5.14949	0.0217253	0.205949	25.3178	34.4998	0	0	19.2517	28.623	8.86852	12.9307	Yes	Yes
WBGene00019797	fbxb-31	5.05984	0.0217201	0.205949	6.05426	18.0461	0	0	34.3781	30.7914	32.1484	36.6371	No	No
WBGene00011132	R08A2.1	5.14271	0.0217239	0.205949	19.8139	44.5844	0	0	20.6269	39.0313	13.3028	11.8532	No	No
WBGene00010871	M05B5.3	5.57247	0.0218527	0.206522	10.4574	50.4229	0	0	20.6269	33.8271	11.0857	21.5512	Yes	No
WBGene00008549	din-1	0.88104	0.0219159	0.206839	8012.53	8108.53	5253.05	3939.42	2678.74	3739.2	3198.21	3551.65	Yes	No
WBGene00007937	C34E11.4	5.13724	0.0220214	0.207036	29.1705	22.823	0	0	27.5025	25.1535	8.86852	18.3186	No	No
WBGene00010664	dbn-1	1.04225	0.0220492	0.207036	4754.79	6399.99	3799.21	2217.91	2564.61	2534	2759.22	2913.73	Yes	No
WBGene00014098	ogdh-2	0.704812	0.0220514	0.207036	4279.26	3659.64	2801.99	2580.67	3276.92	2896.56	3607.27	3216.52	No	No
WBGene00022222	Y73B3A.21	1.93513	0.0220286	0.207036	147.504	177.276	36.583	79.5521	121.011	85.8689	120.834	151.936	No	No
WBGene00016680	C45G9.9	3.71208	0.0220813	0.207097	62.1937	53.0767	2.70985	0	34.3781	65.4859	23.2799	17.241	No	No
WBGene00001568	snpc-4	0.835377	0.0221519	0.207528	6497.32	6342.66	4862.83	3303	4711.18	4256.15	4867.71	5319.93	Yes	No
WBGene00015037	B0212.3	1.12328	0.0223058	0.208219	465.077	346.591	223.563	280.024	400.161	400.288	481.117	593.737	Yes	No
WBGene00010839	chl-1	1.49958	0.0223063	0.208219	2709	2689.4	1560.87	512.316	2252.45	1900.82	2255.93	2272.58	Yes	No
WBGene00000872	cyk-1	1.39798	0.0222952	0.208219	2953.93	4432.43	2190.92	881.438	1868.79	1985.83	2176.11	2061.38	Yes	No
WBGene00014240	htas-1	5.38536	0.0223647	0.208463	3.30232	66.3459	0	0	75.6318	119.696	45.4512	44.1801	No	No
WBGene00006763	unc-26	1.35277	0.022571	0.209931	2436.56	2617.21	1611.01	636.417	1419.13	1467.14	1538.69	1753.19	Yes	No
WBGene00008651	F10D11.5	5.02684	0.0226317	0.210042	29.7209	31.846	0	0	22.002	26.4546	8.86852	10.7756	Yes	No
WBGene00013734	Y111B2A.10	0.763662	0.0226258	0.210042	1363.31	1471.82	952.513	922.805	1266.49	1382.58	1341.36	1636.82	Yes	Yes
WBGene00002583	let-363	0.917377	0.0226688	0.210235	18200.2	17991.9	12911.1	7942.49	10375.3	11552.4	11102.3	12774.5	Yes	No
WBGene00020097	larp-1	0.904944	0.0226973	0.210349	28858.4	24020.9	19005.5	12104.7	16830.1	18762.3	18729.2	20495.2	Yes	No
WBGene00011201	nth-1	1.05749	0.0227436	0.210627	557.542	502.105	336.022	251.385	704.064	545.137	792.624	657.313	Yes	No
WBGene00019712	rmh-1	0.934003	0.023183	0.214082	2422.8	2229.22	1578.49	1015.09	2198.82	1966.74	2059.71	2392.19	No	No
WBGene00013443	such-1	0.801112	0.023172	0.214082	3410.75	2942.57	2312.86	1979.26	3488.69	2765.15	3980.86	3384.62	Yes	No
WBGene00050957	C10A4.10	5.3401	0.0232981	0.214838	48.434	8.49227	0	0	34.3781	37.7303	15.5199	23.7064	No	No
WBGene00018828	sdz-21	5.17106	0.0233436	0.21495	3.85271	26.0076	0	0	48.1293	42.0671	39.9083	43.1025	No	Yes
WBGene00013549	Y75B8A.13	0.898015	0.0234396	0.215681	3090.42	3522.7	2124.52	1584.68	1291.24	1491.43	1264.87	1650.83	Yes	No
WBGene00014151	vps-15	0.830774	0.0234997	0.21608	6223.22	6173.35	4998.32	3353.92	2955.14	3138.55	3536.32	3776.86	Yes	No
WBGene00019101	F59B1.10	5.30153	0.0235798	0.216508	6.60464	22.823	0	0	35.7532	19.9493	23.2799	33.4044	No	No
WBGene00022579	ZC262.2	0.751447	0.0236199	0.216722	1592.27	1312.06	936.254	964.172	2262.08	1933.35	2349.05	2267.19	No	No
WBGene00007691	C23H4.2	4.94322	0.0237712	0.216806	11.0077	32.9075	0	0	35.7532	45.9702	25.497	18.3186	No	Yes
WBGene00011580	ddx-19	0.902574	0.0237616	0.216806	8064.27	7789	5946.77	3713.49	7086.01	6033.81	7323.18	7636.68	Yes	No
WBGene00009261	F30A10.2	5.32022	0.023729	0.216806	32.4728	46.7075	0	0	13.7512	65.4859	23.2799	7.54294	Yes	No
WBGene00045053	K12C11.7	5.07321	0.02378	0.216806	8.80619	42.4614	0	0	37.1284	56.3786	24.3884	22.6288	No	Yes
WBGene00004187	prp-8	1.01233	0.0236995	0.216806	53476.1	53122.9	38265.8	20352.6	33129.5	32713.4	35235.7	37813.8	Yes	No
WBGene00016913	lam-2	0.69313	0.0238499	0.217136	4414.65	4639.43	3102.78	2612.49	3655.08	3900.96	4174.86	3547.34	Yes	No
WBGene00001526	gck-1	0.660738	0.0239274	0.217688	2873.57	3192.03	2205.82	1956.98	2183.7	2025.29	2248.17	2322.15	Yes	No
WBGene00000519	cku-70	0.753425	0.023949	0.217732	2439.86	2419.77	1856.25	1587.86	2530.23	2007.51	2824.62	2600.16	Yes	No
WBGene00018016	lrr-1	0.782268	0.0239726	0.217794	1913.7	2183.04	1189.63	1212.37	2145.19	2228.69	1905.62	2504.25	No	No
WBGene00021681	Y48G1C.8	0.902194	0.0240627	0.218304	17769.2	17059.4	13096.7	7945.67	6806.86	6843.49	7384.15	8037.54	Yes	No
WBGene00021735	Y50D4A.1	0.954249	0.0241293	0.218755	4051.95	3613.99	2885.99	1750.15	2667.74	2332.34	2842.36	3027.95	Yes	No
WBGene00008779	F14B4.1	1.49723	0.0243949	0.220236	306.565	250.522	109.749	50.9134	338.281	430.212	358.067	288.787	Yes	No
WBGene00017141	EEED8.13	1.63601	0.0246219	0.220681	130.992	164.538	63.6815	38.185	160.89	128.803	160.742	157.324	No	No
WBGene00017853	F27C1.3	5.25032	0.0245896	0.220681	11.5581	44.5844	0	0	26.1274	35.1282	19.9542	11.8532	No	No
WBGene00010805	M01E5.2	1.2399	0.0246312	0.220681	472.232	447.436	177.495	289.57	522.547	384.675	596.408	476.283	No	No
WBGene00011213	R10E8.8	4.75767	0.0245812	0.220681	9.35658	44.0537	0	0	52.2547	114.058	34.3655	30.1717	Yes	Yes
WBGene00004684	rsd-6	0.885233	0.0245292	0.220681	5826.4	5841.09	4169.11	2647.5	4991.7	4323.8	4895.42	5171.22	Yes	No
WBGene00020350	T08B2.12	4.97763	0.0246321	0.220681	66.0464	41.3998	0	0	20.6269	56.3786	4.43426	12.9307	No	No
WBGene00022102	Y69F12A.1	5.02504	0.0245808	0.220681	56.1395	42.9921	0	0	17.8766	29.4903	3.3257	8.6205	No	No
WBGene00012606	Y38F1A.2	1.57144	0.0247695	0.221605	133.194	139.061	39.2929	54.0955	134.762	126.201	130.811	129.307	Yes	No
WBGene00021921	Y55F3AM.3	0.70616	0.0248504	0.222028	3761.34	3038.64	2507.97	2405.66	2564.61	2266.85	2804.67	2890.02	Yes	No
WBGene00044070	set-18	3.02924	0.024899	0.222148	197.038	387.991	47.4224	0	147.138	252.402	140.788	143.316	Yes	No
WBGene00009373	F34D10.3	4.57999	0.025002	0.22231	10.4574	9.5538	0	0	42.6288	34.2608	38.7998	31.2493	No	No
WBGene00006684	twk-32	5.35448	0.0250204	0.22231	28.0697	30.7845	0	0	13.7512	13.0104	6.65139	7.54294	No	No
WBGene00007870	C32H11.7	5.13767	0.0252953	0.223457	7.70542	16.9845	0	0	30.2527	18.2146	26.6056	25.8615	No	No
WBGene00010061	F54E12.2	1.05197	0.0252303	0.223457	18592.1	16759	13430	7258.34	15841.4	11967	16966.6	16789.5	Yes	No
WBGene00002036	hum-2	1.47499	0.0253218	0.223457	10546	33086.4	8817.86	8069.77	5079.71	5553.72	5047.3	6394.25	Yes	No
WBGene00003546	nas-28	5.17279	0.0252975	0.223457	15.4108	18.0461	0	0	15.1264	35.9955	15.5199	26.9391	No	No
WBGene00022039	Y65B4BL.7	5.39373	0.0253225	0.223457	13.2093	43.5229	0	0	16.5015	23.8525	11.0857	11.8532	Yes	No
WBGene00003796	npp-10	1.07193	0.0253736	0.223755	29001.5	28951.2	21795.3	10959.1	16687.1	13932	18413.3	17978	Yes	No
WBGene00003374	mlk-1	1.06406	0.0254343	0.223924	536.627	644.882	294.019	248.203	264.024	334.802	294.878	284.476	Yes	No
WBGene00020426	T10H10.2	5.31394	0.0254621	0.223924	14.3101	37.1537	0	0	12.3761	55.5112	21.0627	19.3961	No	No
WBGene00012225	W03G11.3	5.08021	0.0254911	0.223971	11.0077	29.1922	0	0	24.7522	34.6945	22.1713	16.1634	No	Yes
WBGene00021389	Y38A10A.2	5.12896	0.0255194	0.223971	21.4651	31.3152	0	0	13.7512	50.307	15.5199	17.241	No	No
WBGene00000162	apd-3	0.923429	0.0255571	0.224149	4476.85	3390.54	2854.83	1880.61	2374.84	2295.91	2595.15	2746.71	Yes	No
WBGene00019660	K11H12.4	5.34515	0.0257112	0.22501	14.3101	20.6999	0	0	24.7522	14.7452	11.0857	23.7064	Yes	No
WBGene00003074	lars-2	0.942387	0.0258619	0.225626	2323.73	1628.39	1285.82	945.079	2264.83	1923.38	2211.59	2342.62	Yes	No
WBGene00022286	rga-4	0.871817	0.0258652	0.225626	10073.2	8742.79	7258.34	4626.75	4176.25	3897.93	4631.58	4708.95	Yes	No
WBGene00018580	F47G6.3	5.37583	0.0259486	0.225774	36.3255	31.846	0	0	9.62587	27.3219	5.54283	11.8532	Yes	No
WBGene00006516	vps-16	0.831142	0.0259538	0.225774	3465.79	4013.13	2913.09	2065.17	2918.01	2524.02	3373.36	3080.75	Yes	No
WBGene00012395	Y6D1A.1	1.02898	0.0259012	0.225774	1727.66	1772.23	1249.24	773.247	2264.83	1605.05	2408.91	2169.13	Yes	No
WBGene00021857	iffb-1	0.970535	0.0260474	0.225843	10401.2	6941.37	6316.67	4168.53	6903.12	6807.93	7723.37	8533.22	Yes	No
WBGene00011940	T23B5.3	0.848103	0.0260436	0.225843	4504.37	5303.42	3631.2	2634.77	2109.44	2421.68	2360.13	2859.85	Yes	No
WBGene00006768	unc-32	0.738718	0.0260463	0.225843	7364.73	7229.58	5128.4	3691.22	5446.87	5707.68	5618.21	5645.35	Yes	No
WBGene00002078	xpo-1	0.666706	0.026186	0.226437	23143.8	24436.5	18817.2	15372.7	12340.4	14012.7	14209.6	15861.7	Yes	No
WBGene00004947	sos-1	0.967493	0.0263914	0.226998	4969.99	4596.97	3282.99	1877.43	2603.11	2807.22	2802.45	2916.96	Yes	No
WBGene00006964	xrn-2	1.08431	0.026366	0.226998	4836.25	4214.29	3369.7	1711.96	3248.04	2842.78	3656.05	3608.76	Yes	No
WBGene00013129	Y52B11A.10	1.04389	0.0263312	0.226998	1526.22	1124.16	859.023	531.408	1248.61	1106.32	1274.85	1285.53	Yes	No
WBGene00014100	ZK849.1	4.67581	0.0265869	0.228072	35.2248	57.8536	1.35493	0	11.001	29.4903	14.4113	7.54294	No	No
WBGene00010977	R02D5.3	5.01006	0.0267023	0.228745	6.05426	37.6845	0	0	37.1284	85.0015	38.7998	30.1717	No	Yes
WBGene00004681	rsd-2	0.759616	0.0267184	0.228745	7051.01	8370.19	5678.5	4213.08	5346.48	4858.1	5601.58	5489.1	Yes	No
WBGene00018974	fcho-1	0.710473	0.0267443	0.228814	4762.5	5241.85	3866.96	3159.81	3551.95	2961.61	3770.23	3719.75	Yes	No
WBGene00008511	F01G10.9	4.7161	0.026765	0.22884	8.2558	18.0461	0	0	35.7532	45.9702	38.7998	23.7064	No	Yes
WBGene00022330	fbxa-80	4.80512	0.0268378	0.229159	29.7209	36.0921	0	0	42.6288	32.0924	17.737	6.46537	Yes	Yes
WBGene00021209	hgap-1	0.672104	0.0268366	0.229159	4062.96	4107.07	2953.74	2784.32	1533.26	1805.41	1745.99	1995.65	Yes	No
WBGene00015030	B0207.7	4.82318	0.0269036	0.229192	32.4728	45.646	0	0	19.2517	47.2713	8.86852	9.69806	No	No
WBGene00010712	K09B11.5	4.94336	0.0269481	0.229192	24.217	48.2998	0	0	19.2517	37.7303	9.97709	8.6205	Yes	No
WBGene00003002	lin-13	1.04472	0.0269467	0.229192	19101.7	20334.7	13939.5	7283.79	10324.4	10609.6	10342.9	12910.3	Yes	No
WBGene00005006	spr-1	1.02409	0.0268652	0.229192	1972.04	2256.82	1350.86	817.796	2675.99	2002.31	2273.67	2621.71	Yes	No
WBGene00007957	C35C5.8	5.43173	0.0269826	0.229335	20.3643	92.8842	0	0	15.1264	107.119	7.75996	28.0166	Yes	No
WBGene00015645	lips-7	5.38746	0.0270397	0.229518	23.6666	29.7229	0	0	11.001	21.6841	13.3028	6.46537	Yes	No
WBGene00007028	trr-1	0.911161	0.0270306	0.229518	28646	29321.2	20868.6	12279.7	15479.8	15628.1	15725	17739.9	Yes	No
WBGene00021471	Y39G10AR.15	5.4513	0.0271122	0.229982	8.2558	62.0997	0	0	26.1274	29.0566	13.3028	12.9307	Yes	No
WBGene00012474	attf-6	0.840074	0.0272265	0.230282	7369.13	5950.96	4521.39	3487.57	3481.81	4010.25	3538.54	4534.38	Yes	No
WBGene00022301	cpsf-1	0.999053	0.0272814	0.230282	6031.14	5575.18	4108.14	2268.83	3744.46	3212.28	3739.19	3911.55	Yes	No
WBGene00019117	nhr-144	5.54829	0.0272049	0.230282	25.8682	16.9845	0	0	11.001	13.8778	13.3028	7.54294	No	Yes
WBGene00011664	T09F3.5	0.811211	0.0271923	0.230282	1462.38	1383.71	914.575	980.082	1762.91	1306.25	1890.1	1686.39	Yes	No
WBGene00002244	laf-1	0.886991	0.0273511	0.230346	9493.62	6343.2	5761.15	4801.77	3994.74	4647.33	4874.36	5791.9	Yes	No
WBGene00001085	dpy-26	0.80584	0.0276181	0.230973	8925.07	9003.4	6786.82	4652.21	7079.14	5928.86	7104.79	7414.71	Yes	No
WBGene00001137	eat-6	0.723024	0.0275233	0.230973	22631.9	24998.1	15340.5	13358.4	10219.9	13476.2	11267.5	12309	Yes	No
WBGene00009149	F26D2.10	4.62582	0.0276104	0.230973	31.3721	40.8691	0	0	26.1274	61.149	11.0857	11.8532	No	No
WBGene00009314	F32B4.4	0.785589	0.0276286	0.230973	2204.85	1686.25	1231.63	1263.29	965.337	1065.55	1081.96	1163.77	Yes	No
WBGene00002153	iars-2	0.987459	0.0275075	0.230973	5097.68	4308.77	3224.72	1836.06	4144.62	3727.06	3978.64	4434.17	Yes	No
WBGene00019538	K08D12.4	5.32757	0.0275599	0.230973	13.7597	10.0846	0	0	9.62587	27.3219	25.497	22.6288	No	No
WBGene00011379	T02E1.7	4.71441	0.0275427	0.230973	24.217	54.1382	0	0	28.8776	68.5216	9.97709	15.0859	No	No
WBGene00002080	xpo-3	0.799795	0.0275885	0.230973	5876.48	4978.06	3635.27	2727.05	4311.01	4371.51	3949.82	4921.23	Yes	No
WBGene00002975	lev-8	5.49674	0.0276786	0.231144	16.5116	27.5999	0	0	13.7512	21.2504	21.0627	6.46537	No	No
WBGene00020102	R148.3	0.76983	0.0277503	0.231294	8790.78	8647.25	6682.5	4655.39	4247.76	4701.1	4905.4	5026.83	Yes	No
WBGene00000257	bmk-1	0.88287	0.027809	0.231605	7022.94	5640.99	4839.8	3506.66	6456.21	4759.65	7027.19	6611.92	Yes	No
WBGene00011352	rskn-1	0.980407	0.0278234	0.231605	11591.1	19692	10189	7624.28	6134.43	5823.9	6365.38	7073.12	Yes	No
WBGene00012353	W09C5.7	0.750955	0.0278858	0.231868	4282.56	4376.7	3087.88	2876.61	3627.58	2723.08	3392.21	3966.51	Yes	No
WBGene00009785	F46C5.10	5.23797	0.0279646	0.232331	21.4651	22.2922	0	0	26.1274	50.7407	6.65139	44.1801	Yes	No
WBGene00018523	lact-1	5.03127	0.0280556	0.232638	22.0155	22.823	0	0	20.6269	29.924	8.86852	19.3961	No	No
WBGene00017300	rpc-2	1.07365	0.0280541	0.232638	11650	9528.33	7122.85	3659.4	10240.5	8499.28	9582.44	10515.9	Yes	No
WBGene00006734	ufd-2	0.879994	0.0280267	0.232638	8097.84	10206.1	6553.78	4559.93	7667.69	6529.07	7129.18	8744.42	Yes	No
WBGene00004923	snt-3	5.26065	0.0282307	0.233192	12.6589	30.7845	0	0	15.1264	25.1535	13.3028	14.0083	Yes	No
WBGene00020148	T01D1.3	5.39659	0.0281976	0.233192	38.5271	9.5538	0	0	13.7512	36.4292	16.6285	17.241	No	No
WBGene00020209	T04C9.1	0.616966	0.0281688	0.233192	4524.73	4179.79	3113.62	2952.98	3627.58	3275.59	3496.41	3882.46	Yes	No
WBGene00011068	set-14	0.856117	0.0282832	0.233476	1026.47	1366.19	762.823	735.062	809.948	882.541	886.852	1033.38	Yes	No
WBGene00000265	brd-1	0.685444	0.0284264	0.23421	1908.74	2048.23	1475.51	1295.11	1925.17	1670.54	2084.1	1968.71	No	No
WBGene00017275	F08F8.10	0.943074	0.0285756	0.235067	2403.54	1895.9	1400.99	973.718	2834.13	2105.52	2722.64	2535.5	Yes	No
WBGene00001548	gcy-23	5.59348	0.0285938	0.235067	8.2558	32.9075	0	0	13.7512	20.383	19.9542	10.7756	No	No
WBGene00013096	mcd-1	0.919602	0.0286397	0.235067	5266.65	4642.62	3907.61	2396.11	2923.51	2473.72	3193.78	3309.19	Yes	No
WBGene00004760	sel-2	0.686145	0.0286341	0.235067	15445.5	17320.5	11079.2	10045.8	7300.53	8749.08	7581.48	9074.15	Yes	No
WBGene00008107	aspm-1	1.01087	0.0287536	0.235255	6885.34	7466.3	5285.57	2937.07	6489.21	4992.97	6397.53	6872.69	Yes	No
WBGene00001563	gei-6	1.19014	0.0287331	0.235255	5968.95	4522.13	3639.33	1657.87	3351.18	3367.97	3583.99	4171.24	Yes	No
WBGene00001726	grl-17	5.47026	0.028726	0.235255	28.6201	97.1303	0	0	6.87562	57.6796	12.1942	5.38781	Yes	No
WBGene00012584	ceh-100	0.79549	0.0289306	0.235481	6612.35	5455.22	4266.66	3290.28	3441.94	3712.74	3460.94	4324.26	Yes	No
WBGene00011726	lpr-2	5.11978	0.0289515	0.235481	53.3875	28.6614	0	0	12.3761	17.7809	4.43426	5.38781	No	No
WBGene00008277	mltn-12	4.99056	0.0289467	0.235481	25.8682	22.2922	0	0	15.1264	38.5976	14.4113	12.9307	Yes	No
WBGene00011333	nrde-2	0.771091	0.0288691	0.235481	6016.83	5778.46	4415.7	3035.71	4565.41	4593.55	4825.58	5063.47	Yes	No
WBGene00015766	C14C11.2	0.899156	0.0290041	0.235515	1300.01	1517.46	1016.19	843.253	1291.24	906.394	1385.71	1320.01	Yes	No
WBGene00012469	Y17G7B.18	1.06363	0.0289895	0.235515	1325.33	773.858	555.52	642.781	774.195	764.58	869.115	963.341	No	No
WBGene00018268	F41C3.2	3.90883	0.0290407	0.235664	69.3487	94.4765	0	6.36417	23.3771	54.6438	16.6285	17.241	Yes	No
WBGene00007478	C09F9.1	5.15334	0.0291944	0.236021	30.8217	18.0461	0	0	17.8766	27.3219	17.737	7.54294	No	No
WBGene00001259	emb-5	1.0666	0.0291895	0.236021	24925.9	16371.5	14316.1	8076.13	16135.7	13955	16328.1	17857.4	Yes	No
WBGene00012730	xrn-1	0.8174	0.029169	0.236021	8204.07	7908.96	6305.83	4104.89	4300.01	4316	4736.9	5083.94	Yes	No
WBGene00002027	hsr-9	1.04763	0.0292398	0.236093	19705.5	17271.2	13245.8	6647.38	10704	10077	11030.2	12092.4	Yes	No
WBGene00021537	Y42H9AR.2	5.0219	0.0292246	0.236093	19.8139	18.5768	0	0	19.2517	22.9851	15.5199	11.8532	No	No
WBGene00017162	ddx-23	1.01282	0.0292626	0.23613	5943.08	4952.59	3952.32	2208.37	5394.61	4273.49	5550.59	5495.57	Yes	No
WBGene00004148	pqn-65	0.704296	0.0293981	0.236927	7552.96	7722.13	5013.23	4983.15	2707.62	3656.37	3353.41	3438.5	Yes	No
WBGene00000702	col-128	5.31242	0.0294809	0.237298	56.1395	72.1843	0	0	9.62587	50.307	12.1942	2.15512	No	No
WBGene00002207	sid-3	0.892443	0.0295477	0.237392	1634.65	1458.02	1039.23	757.336	686.187	872.567	835.858	854.507	Yes	No
WBGene00012936	Y47D3A.29	0.93536	0.029544	0.237392	15177.5	13079.2	11254	6501	8507.89	7575.11	9501.51	9834.91	Yes	No
WBGene00018104	fbxb-53	4.78827	0.0296985	0.237582	17.062	5.83844	0	0	38.5035	30.3577	31.0398	32.3269	No	Yes
WBGene00017920	jmjd-1.2	0.920511	0.0296275	0.237582	7306.39	7163.76	5692.04	3344.37	6333.82	5362.03	6867.56	6971.83	Yes	No
WBGene00003729	nhx-1	4.63798	0.0296891	0.237582	62.7441	19.1076	1.35493	0	15.1264	34.2608	14.4113	15.0859	No	Yes
WBGene00012038	T26E3.5	5.10162	0.0297001	0.237582	8.80619	27.0691	0	0	35.7532	22.5514	14.4113	28.0166	No	Yes
WBGene00012332	W07G1.5	5.06161	0.0296292	0.237582	26.969	39.2768	0	0	15.1264	21.6841	8.86852	5.38781	Yes	No
WBGene00000158	apg-1	0.679917	0.0300232	0.237881	5197.3	5450.98	4110.85	3322.1	2779.13	2938.19	2966.52	3435.27	Yes	No
WBGene00018364	dagl-2	0.758983	0.0300293	0.237881	2735.42	3347.55	2013.42	1813.79	1566.27	1644.09	1518.73	1902.98	No	No
WBGene00016368	nhr-163	5.06612	0.0299181	0.237881	37.4263	11.1461	0	0	22.002	37.7303	13.3028	18.3186	Yes	No
WBGene00019833	R02F2.4	0.692378	0.0298057	0.237881	1752.43	1847.07	1304.79	1244.2	1511.26	1252.47	1621.83	1538.76	Yes	No
WBGene00004754	sec-23	0.749774	0.0299741	0.237881	6333.85	4671.28	4045.81	3430.29	4293.14	4389.29	4776.81	5148.59	Yes	No
WBGene00014871	Y37H9A.5	5.04601	0.0300321	0.237881	11.5581	18.0461	0	0	20.6269	20.383	16.6285	18.3186	No	No
WBGene00019273	H43E16.1	4.84493	0.0301302	0.238075	55.0387	15.923	0	0	24.7522	87.6036	17.737	17.241	No	No
WBGene00009368	pole-1	0.971904	0.0302429	0.238528	17538.6	18011.6	13855.5	7458.81	9420.98	8420.35	10406.1	10584.9	No	No
WBGene00011428	T04C12.3	4.77999	0.0302869	0.238583	18.7132	26.5383	0	0	23.3771	37.7303	16.6285	11.8532	No	No
WBGene00004112	pqn-22	2.61985	0.030466	0.239556	271.891	1387.42	33.8732	165.468	220.02	385.109	192.89	246.762	Yes	No
WBGene00006571	tim-1	1.20148	0.0305238	0.239792	9506.83	7160.05	6093.1	2663.41	6386.08	5403.23	7112.55	7146.39	Yes	No
WBGene00220259	ZK418.13	5.25391	0.0306877	0.24033	31.3721	16.9845	0	0	15.1264	15.6125	7.75996	10.7756	No	No
WBGene00004094	ppw-2	0.884285	0.0307771	0.240538	7250.8	10068.6	5738.11	4276.72	4536.53	4370.64	4122.75	5389.97	Yes	No
WBGene00016508	C37H5.5	0.79972	0.0308328	0.240799	4573.71	3687.77	2926.64	2160.64	3990.61	3381.85	3871.11	4041.94	Yes	No
WBGene00010425	lpin-1	0.804119	0.0308664	0.240799	10166.2	8797.46	7019.87	4674.48	4851.44	4698.5	5175.89	5116.27	Yes	No
WBGene00018720	F53A3.1	5.27497	0.0310115	0.241106	21.4651	17.5153	0	0	15.1264	19.5157	18.8456	7.54294	No	No
WBGene00015525	rha-2	0.88078	0.0310177	0.241106	3630.9	2861.36	2350.8	1581.5	2550.86	2238.23	2554.13	2797.35	Yes	No
WBGene00006531	tba-5	5.71136	0.0310171	0.241106	11.5581	23.8845	0	0	5.5005	21.2504	18.8456	11.8532	Yes	No
WBGene00013165	Y53F4B.19	5.02654	0.0309496	0.241106	11.5581	49.3613	0	0	22.002	55.0775	15.5199	16.1634	No	No
WBGene00007404	best-5	4.84976	0.0310623	0.241307	37.9767	31.846	0	0	15.1264	56.8122	9.97709	12.9307	No	No
WBGene00007513	wht-2	0.627134	0.0311091	0.24138	2380.42	2626.77	1629.98	1778.79	2123.19	1945.93	2160.59	2110.94	Yes	No
WBGene00002275	lem-2	0.833184	0.0312422	0.241832	9529.95	13876.9	8358.54	7366.53	4702.92	3688.02	4918.7	5122.73	Yes	No
WBGene00019940	npp-21	1.08361	0.0312818	0.241994	23337	22800.2	16992.1	7897.94	18813.1	17651.7	20085	21624.5	Yes	No
WBGene00015987	C18G1.9	6.00849	0.0313703	0.242399	7.15503	92.8842	0	0	5.5005	25.1535	6.65139	8.6205	No	No
WBGene00017373	F10G7.10	0.888467	0.0313716	0.242399	5500.02	5469.02	4315.44	2574.31	2937.27	3117.73	3549.63	3503.16	Yes	No
WBGene00021749	Y50D4C.5	1.21617	0.0313966	0.242447	3932.51	2745.13	2224.79	1018.27	1691.4	1777.23	1819.16	2105.56	Yes	No
WBGene00008124	C47A4.3	5.00884	0.0314704	0.242871	14.8604	38.746	0	0	20.6269	26.8882	11.0857	10.7756	No	No
WBGene00015786	C15B12.4	5.28953	0.0316382	0.243149	18.1628	21.7614	0	0	9.62587	22.1177	11.0857	12.9307	No	No
WBGene00016312	C32D5.4	4.71989	0.0315747	0.243149	12.1085	32.9075	0	0	28.8776	56.3786	21.0627	17.241	No	No
WBGene00002035	hum-1	0.880993	0.0316036	0.243149	5188.5	6655.82	4003.81	2612.49	3862.72	3478.99	3619.46	3942.8	Yes	No
WBGene00016582	vps-8	0.794686	0.0316302	0.243149	3670.53	4282.23	2909.03	2106.54	2682.87	2509.28	2605.13	3083.98	No	No
WBGene00017774	nop-1	0.904362	0.0315474	0.243149	7284.37	10435.4	6590.36	4445.37	5554.13	5022.9	6414.16	5923.36	Yes	No
WBGene00003378	mml-1	1.04215	0.0316711	0.243258	1517.97	1853.44	849.539	566.411	848.452	1252.47	858.029	969.806	Yes	No
WBGene00007588	C14C10.5	0.905286	0.031708	0.243396	23301.7	25061.2	17890.4	10306.8	17338.9	16942.2	17704.9	19744.2	Yes	No
WBGene00000233	avr-15	4.96924	0.0317692	0.243634	14.3101	33.4383	0	0	26.1274	32.9598	21.0627	8.6205	No	No
WBGene00017800	F25G6.9	0.960175	0.0318091	0.243634	8315.24	6774.71	5384.48	3217.09	8459.76	6721.19	7816.49	9035.36	Yes	No
WBGene00003916	par-1	0.805998	0.0318326	0.243634	8247.55	8664.77	5818.05	4028.52	3886.1	4848.12	4307.88	4594.73	Yes	No
WBGene00007479	C09F9.2	1.04772	0.031904	0.243742	2197.69	2858.18	1308.86	878.256	1225.24	1739.93	1509.87	1151.91	Yes	No
WBGene00020423	prp-19	0.679234	0.0319484	0.243937	6928.82	6934.47	5381.77	4095.34	5999.67	5379.38	6197.99	6269.26	Yes	No
WBGene00008081	athp-1	1.02941	0.0320343	0.244198	5019.53	5502.46	3913.03	2033.35	2981.27	2582.57	3054.1	3373.85	Yes	No
WBGene00007048	nfx-1	0.951009	0.0320393	0.244198	11083.1	10773.5	8527.9	4878.14	8799.42	6864.31	9457.17	9128.03	Yes	No
WBGene00021913	cec-8	0.763805	0.0322888	0.244482	699.542	779.697	495.903	595.05	808.573	826.596	1033.18	1005.37	Yes	No
WBGene00013093	cup-14	0.650499	0.0322293	0.244482	4191.75	4084.78	3414.41	3048.44	1855.04	2052.18	2196.07	2599.08	No	No
WBGene00043995	F40F12.9	4.98957	0.0323037	0.244482	20.3643	5.30767	0	0	22.002	39.0313	32.1484	25.8615	Yes	Yes
WBGene00010433	H40L08.1	1.0185	0.0322655	0.244482	443.612	425.675	200.529	283.206	375.409	421.104	473.357	415.939	Yes	Yes
WBGene00021905	helq-1	0.942045	0.0322525	0.244482	1251.03	1507.91	980.966	607.778	1134.48	1121.07	1257.11	1252.13	Yes	No
WBGene00006868	vab-1	0.894913	0.0322597	0.244482	10326.4	11510.7	8386.99	4995.87	4436.15	4853.76	5040.65	5555.91	Yes	No
WBGene00044355	ZK563.7	5.07301	0.0322299	0.244482	24.217	17.5153	0	0	28.8776	19.5157	22.1713	7.54294	No	No
WBGene00008945	F19B2.6	3.10503	0.0324018	0.244624	78.1549	57.3228	10.8394	0	46.7542	44.6692	46.5597	28.0166	No	No
WBGene00006448	glod-4	0.987403	0.0324577	0.244624	749.077	889.565	529.776	388.214	1790.41	1287.6	1937.77	1496.73	Yes	No
WBGene00012741	Y40H4A.2	5.24473	0.0323983	0.244624	11.0077	54.669	0	0	16.5015	35.1282	9.97709	12.9307	No	No
WBGene00194649	Y57G11C.1130	4.83864	0.0324544	0.244624	19.8139	11.6769	0	0	35.7532	22.9851	26.6056	14.0083	No	No
WBGene00018061	arrd-19	1.56734	0.0325574	0.24511	251.527	158.169	105.684	57.2775	173.266	158.727	190.673	209.047	Yes	No
WBGene00016995	acly-1	0.708413	0.0326759	0.245571	6931.02	5564.03	5014.58	3958.51	3969.98	4081.37	4745.77	4711.1	No	No
WBGene00007961	C35D6.4	5.02923	0.0326484	0.245571	19.8139	13.7999	0	0	19.2517	19.082	15.5199	12.9307	No	No
WBGene00000413	cdt-1	0.853522	0.0327164	0.245592	2882.38	2938.86	2231.56	1565.59	1663.9	1943.76	1872.37	2391.11	Yes	No
WBGene00014131	sdz-38	5.74087	0.0329351	0.246517	36.3255	1.5923	0	0	41.2537	21.6841	27.7141	39.8698	Yes	No
WBGene00019836	R02F2.7	0.687686	0.0329981	0.246582	2496	2345.99	1739.73	1412.85	2384.47	2143.25	2262.58	2494.56	Yes	No
WBGene00020448	fbxa-51	4.76067	0.0330825	0.246905	8.2558	33.4383	0	0	53.6298	34.6945	22.1713	21.5512	No	Yes
WBGene00020839	usp-5	0.701075	0.0331451	0.246944	7093.94	6367.61	5479.32	4088.98	7004.88	6421.52	7959.5	7569.88	Yes	No
WBGene00017074	D2096.7	0.812161	0.0331859	0.247106	860.805	712.289	498.613	439.128	1387.5	1170.51	1251.57	1432.08	Yes	No
WBGene00006220	str-176	5.13098	0.0332847	0.247351	18.1628	46.7075	0	0	12.3761	39.8987	7.75996	14.0083	Yes	Yes
WBGene00006382	taf-1	1.12023	0.0335283	0.248083	6995.97	3800.82	3604.1	2326.1	3030.77	3384.88	3382.23	4286.54	Yes	No
WBGene00019323	teg-4	0.933004	0.0337085	0.249001	8889.85	10388.2	7120.14	4047.61	6905.87	6106.66	7047.15	7357.6	Yes	No
WBGene00009460	ubr-5	0.894297	0.0337103	0.249001	38971.8	43329.7	32138.8	18662.9	19139	19026.9	20510.7	23287.2	No	No
WBGene00007302	C04F12.8	5.37799	0.033931	0.249917	4.95348	33.4383	0	0	20.6269	25.5872	21.0627	17.241	No	No
WBGene00013388	Y62F5A.10	5.16848	0.0339309	0.249917	22.5659	22.823	0	0	9.62587	26.0209	9.97709	11.8532	No	No
WBGene00007958	C35C5.9	5.01785	0.0341792	0.250139	28.6201	8.49227	0	0	22.002	30.3577	19.9542	15.0859	No	No
WBGene00008254	C51E3.9	4.76606	0.03432	0.250139	40.7286	27.5999	0	0	17.8766	42.5008	6.65139	11.8532	No	No
WBGene00010562	cdc-48.3	0.869883	0.0340345	0.250139	1729.32	1639.54	1130.01	757.336	2347.34	1839.68	2104.06	2199.3	Yes	No
WBGene00011104	cut-5	4.57152	0.0341537	0.250139	16.5116	7.43074	0	0	31.6279	49.006	38.7998	22.6288	Yes	Yes
WBGene00001056	dpf-3	0.628443	0.0344209	0.250139	10662.6	11299	8561.78	7022.86	7057.14	6778	7071.54	8112.97	No	No
WBGene00001475	fmi-1	1.2318	0.0342124	0.250139	901.534	1422.99	411.898	372.304	517.047	832.234	638.533	434.258	Yes	No
WBGene00001872	him-14	0.782919	0.0344576	0.250139	2088.72	2011.08	1402.35	1129.64	2367.96	1755.54	2173.9	2213.31	Yes	No
WBGene00012437	hum-9	4.47812	0.0344351	0.250139	26.4186	62.6305	1.35493	0	12.3761	38.5976	12.1942	12.9307	Yes	Yes
WBGene00006405	itsn-1	0.871713	0.034198	0.250139	8949.84	6357.53	5762.5	4162.17	5690.26	4535	6022.83	6114.09	Yes	No
WBGene00002192	kin-4	0.919051	0.0342585	0.250139	12455.3	13783	9540.03	5476.37	5789.27	6201.64	5994.01	6992.3	Yes	No
WBGene00004378	rme-8	0.827916	0.0342763	0.250139	11698.5	14577	9087.49	6195.52	8216.37	8295.02	7686.79	9371.56	Yes	No
WBGene00020464	T12E12.3	0.725858	0.0341525	0.250139	1686.94	1861.4	1125.94	1282.38	1069.85	996.166	1047.59	1266.14	Yes	No
WBGene00044905	T26E3.11	5.10732	0.03401	0.250139	11.5581	14.8615	0	0	16.5015	24.7198	11.0857	30.1717	No	No
WBGene00012220	W03C9.2	0.764532	0.034402	0.250139	1679.78	2063.09	1106.97	1371.48	1527.76	1320.99	1593.01	1601.26	No	No
WBGene00021555	Y45G5AM.2	0.680632	0.0345153	0.250226	3559.9	3882.56	2861.6	2590.22	2524.73	1986.69	2619.54	2675.59	Yes	No
WBGene00000451	ceh-30	5.10308	0.0346106	0.250495	23.1162	9.02304	0	0	19.2517	19.5157	15.5199	16.1634	No	No
WBGene00022425	plst-1	0.959429	0.034597	0.250495	4139.46	5524.75	3005.23	1947.44	2433.97	2841.91	2276.99	2990.24	Yes	No
WBGene00004909	snf-10	5.15773	0.0345844	0.250495	17.6124	41.3998	0	0	12.3761	34.2608	6.65139	15.0859	No	No
WBGene00017144	brap-2	0.860398	0.0347487	0.251091	2482.24	2037.08	1662.49	1151.92	3204.04	2508.85	3294.66	3179.89	Yes	No
WBGene00014822	R11H6.6	1.42521	0.0348056	0.251203	166.767	134.284	67.7463	70.0059	103.134	119.696	133.028	141.161	No	No
WBGene00016977	akap-1	1.04483	0.0349223	0.251764	13590.7	8843.11	7354.54	4136.71	5552.75	6447.54	6169.16	6523.56	Yes	No
WBGene00001284	emb-30	0.70658	0.0350059	0.251808	4796.07	4504.62	3452.35	2676.13	4430.65	3641.19	4345.57	4342.58	Yes	No
WBGene00019114	nhr-194	5.04272	0.0350843	0.252126	23.1162	9.02304	0	0	19.2517	22.5514	17.737	15.0859	Yes	No
WBGene00022463	elpc-1	0.974976	0.0352483	0.252548	6763.7	6108.07	4568.81	2510.67	6005.17	4827.31	5572.76	6152.88	Yes	No
WBGene00009733	F45G2.7	1.08137	0.0353088	0.252548	299.961	230.353	138.202	175.015	566.551	427.61	641.859	586.194	No	No
WBGene00002204	kin-21	5.21635	0.0351931	0.252548	16.5116	65.2843	0	0	12.3761	22.1177	7.75996	4.31025	No	Yes
WBGene00235383	ZK616.65	5.28076	0.0352329	0.252548	9.90696	56.2613	0	0	15.1264	33.3935	13.3028	8.6205	No	No
WBGene00001174	egl-5	5.00523	0.0354422	0.252692	10.4574	26.5383	0	0	15.1264	35.5619	16.6285	17.241	No	No
WBGene00021868	atln-1	0.944506	0.0358131	0.252774	3608.34	2609.25	2349.44	1428.76	3334.68	3153.73	3935.41	3670.18	Yes	No
WBGene00000549	cls-2	0.932031	0.0359285	0.252774	4604.54	3281.73	2890.06	1855.16	2559.11	2527.49	2682.73	3166.96	Yes	No
WBGene00023415	F16C3.3	4.79068	0.0355983	0.252774	25.3178	21.7614	1.35493	0	6.87562	13.8778	12.1942	11.8532	No	No
WBGene00023504	F26F2.8	4.5554	0.0356302	0.252774	7.15503	14.8615	0	0	42.6288	34.2608	42.1255	20.4737	No	Yes
WBGene00009589	F40F11.4	4.79706	0.035548	0.252774	28.6201	10.6153	0	0	39.8786	22.9851	16.6285	17.241	No	No
WBGene00018953	F56C9.10	0.728206	0.0357252	0.252774	11233.4	11401.9	8114.65	6669.65	5644.88	6576.34	5702.46	7528.93	Yes	No
WBGene00017349	farl-11	0.687601	0.0359148	0.252774	7911.81	8124.98	5719.14	4569.47	5382.24	5149.1	4838.89	6050.51	Yes	No
WBGene00017929	grld-1	0.616348	0.0356571	0.252774	3328.74	3400.62	2758.63	2672.95	2592.11	2179.25	3072.94	2827.52	Yes	No
WBGene00011051	pfs-2	0.663563	0.0356762	0.252774	5248.49	4880.93	4196.21	3255.27	2686.99	2558.29	2974.28	3144.33	Yes	No
WBGene00011986	T24D1.3	0.63883	0.0359592	0.252774	4752.59	4986.56	4137.94	3802.59	2373.46	2796.81	3038.58	3532.25	Yes	No
WBGene00021151	Y4C6A.1	5.13553	0.0359551	0.252774	33.0232	27.0691	0	0	8.25074	25.5872	8.86852	6.46537	No	No
WBGene00235268	Y54G2A.76	5.02092	0.0357775	0.252774	12.6589	24.4153	0	0	12.3761	55.9449	31.0398	15.0859	No	Yes
WBGene00014127	ZK892.3	5.24696	0.0358073	0.252774	9.90696	63.692	0	0	16.5015	30.3577	8.86852	9.69806	No	No
WBGene00001215	ego-2	0.787793	0.0360748	0.252852	5612.29	6613.89	4002.45	3745.31	1841.29	2177.51	1826.92	2573.22	Yes	No
WBGene00003157	mcm-5	0.843645	0.0360573	0.252852	11328.1	12110	9647.07	5807.31	8770.54	8396.07	10313	10014.9	Yes	No
WBGene00004782	set-2	0.867593	0.036091	0.252852	5900.15	6289.06	4303.25	3134.35	2543.98	3097.35	2592.93	3696.04	Yes	No
WBGene00017663	F21D12.3	4.74626	0.0361171	0.252898	21.4651	53.6075	0	0	19.2517	40.3324	7.75996	8.6205	Yes	Yes
WBGene00021425	ppgn-1	0.669003	0.0363257	0.253809	2359.51	2059.38	1653.01	1587.86	1875.67	1579.47	2089.65	1937.46	Yes	No
WBGene00013462	micu-1	0.82719	0.0363915	0.253994	1537.78	1598.67	738.435	1094.64	1571.77	1494.9	1682.8	1480.57	Yes	No
WBGene00016120	C25H3.11	1.19747	0.0364976	0.254233	3668.88	3514.21	2437.51	1008.72	2369.34	2161.47	2258.15	2740.24	Yes	No
WBGene00044795	C06H5.8	4.13579	0.0368268	0.254284	18.1628	32.9075	0	9.54626	19.2517	19.082	37.6912	65.7313	Yes	No
WBGene00021492	comt-5	4.91771	0.0368159	0.254284	14.3101	16.4538	0	0	22.002	17.3472	12.1942	17.241	Yes	Yes
WBGene00022717	hipr-1	0.758285	0.0365541	0.254284	6430.72	5231.77	4436.03	3207.54	4881.69	4571.87	4989.65	5502.03	Yes	No
WBGene00004095	pqe-1	0.935021	0.036783	0.254284	14745.4	11936.9	10068.5	5718.21	6306.32	6569.84	6755.6	7819.87	Yes	No
WBGene00011109	R07E5.1	1.13018	0.0367623	0.254284	3176.28	1612.47	1596.1	1104.18	1802.79	1630.64	1957.73	2286.59	Yes	No
WBGene00011613	T08D2.8	1.87958	0.0368019	0.254284	119.434	117.299	51.4872	19.0925	111.385	85.8689	107.531	118.532	No	No
WBGene00020742	T23H2.3	1.19437	0.0365963	0.254284	8803.44	5782.71	5357.38	2408.84	5248.85	4311.66	5724.63	5936.29	Yes	No
WBGene00020819	T26A5.2	0.670697	0.0367062	0.254284	2502.61	2545.03	1861.67	1457.4	2857.51	2630.28	2775.85	2981.61	Yes	No
WBGene00014208	ZK1067.2	0.696855	0.0367743	0.254284	7714.77	8233.26	5899.35	5552.74	3429.56	3790.81	3570.69	4837.18	Yes	No
WBGene00007586	ril-2	0.976616	0.0369875	0.254764	6130.21	5093.24	3648.82	1947.44	4965.57	4514.19	4566.18	4752.05	Yes	No
WBGene00007013	mdt-8	0.969096	0.0370355	0.254766	1744.73	1266.94	1121.88	719.151	1914.17	1567.76	2221.56	1960.09	Yes	No
WBGene00004879	smg-1	0.900613	0.0370698	0.254766	6776.91	6837.87	4434.67	2739.78	4675.42	4826.87	3965.34	5395.35	Yes	No
WBGene00022718	ZK370.4	0.899172	0.0370741	0.254766	12223	12149.3	8909.99	5014.97	4697.42	5092.28	5256.82	5184.15	Yes	No
WBGene00001017	dnc-1	0.913767	0.0375561	0.257035	7965.75	6420.69	5465.77	3217.09	7190.52	6105.8	7363.09	7771.38	Yes	No
WBGene00017782	F25E5.1	1.00925	0.0375635	0.257035	1491.55	1417.68	1177.43	630.053	1126.23	1043	1311.43	1414.84	Yes	No
WBGene00020802	btb-2	4.68634	0.0376889	0.257136	47.3333	14.3307	0	0	24.7522	60.2817	12.1942	15.0859	No	No
WBGene00044520	F59A7.12	4.37058	0.0377375	0.257136	13.2093	4.7769	0	0	70.1313	35.1282	57.6454	34.482	No	No
WBGene00017973	ift-81	4.92358	0.0376894	0.257136	18.1628	10.0846	0	0	15.1264	29.924	22.1713	15.0859	No	No
WBGene00011071	R06F6.8	0.75812	0.0379876	0.257888	6519.88	7334.67	5280.15	3726.22	3462.56	3317.66	3417.71	4044.09	Yes	No
WBGene00001438	fkh-6	5.0409	0.0380097	0.257903	26.4186	23.3537	0	0	12.3761	15.6125	6.65139	7.54294	No	No
WBGene00003062	lpd-6	0.77709	0.038135	0.258617	4559.96	3281.2	2835.86	2310.19	3110.53	2707.91	3245.88	3302.73	Yes	No
WBGene00012559	epg-3	0.895008	0.0382994	0.259052	2684.79	1632.64	1296.66	1225.1	1321.49	1388.65	1489.91	1455.79	Yes	No
WBGene00003165	mec-1	5.1288	0.0382322	0.259052	9.90696	37.6845	0	0	16.5015	24.2861	13.3028	9.69806	Yes	No
WBGene00000232	avr-14	4.8718	0.0383831	0.259212	22.0155	14.3307	0	0	16.5015	27.7556	16.6285	10.7756	No	No
WBGene00002151	irk-3	4.59565	0.0383642	0.259212	20.3643	21.7614	0	3.18209	20.6269	13.8778	23.2799	19.3961	No	No
WBGene00007898	C33D9.3	5.24634	0.0385192	0.259604	34.6744	20.1691	0	0	11.001	31.6587	4.43426	18.3186	No	No
WBGene00019762	M03F8.3	0.885793	0.0385418	0.259604	6898.55	6915.36	5288.28	3204.36	7702.07	5907.61	7969.47	7506.3	Yes	No
WBGene00000481	cha-1	5.42438	0.0386397	0.25977	15.9612	33.9691	0	0	6.87562	19.5157	12.1942	5.38781	Yes	No
WBGene00006997	zyg-12	0.792445	0.0387287	0.260185	7727.43	6160.61	5438.67	3796.23	5243.35	4455.21	5581.62	5596.86	No	No
WBGene00018520	F46H5.4	0.837384	0.0387731	0.260348	2942.37	3395.85	1961.93	1396.94	1501.64	1964.58	1565.29	1727.33	No	No
WBGene00013246	Y57A10A.1	0.946818	0.0388061	0.260435	1415.6	1089.66	728.95	992.811	651.809	668.303	733.87	1009.68	Yes	No
WBGene00016365	nhr-139	3.93144	0.0388342	0.260488	44.5813	41.9306	2.70985	0	12.3761	24.7198	11.0857	11.8532	Yes	No
WBGene00012019	dkf-2	0.869409	0.0389455	0.260826	2979.79	3579.49	2230.21	1460.58	1338	1520.92	1354.67	1592.64	Yes	No
WBGene00018462	F45E1.1	4.96707	0.0389871	0.260826	20.3643	18.0461	0	0	11.001	32.5261	15.5199	11.8532	No	No
WBGene00003392	mog-4	1.2393	0.0390058	0.260826	5623.85	4300.8	3635.27	1422.39	4169.38	3397.89	4626.04	4493.43	Yes	No
WBGene00001209	egl-45	0.864892	0.039079	0.26118	22988.6	17217.5	15736.1	9765.82	19052.3	18239.8	21223.5	21871.3	Yes	No
WBGene00004042	plk-1	0.71476	0.0391238	0.261277	13812.5	12993.7	10943.7	8457.98	12614	9699.71	13699.6	12812.2	Yes	No
WBGene00010013	F54B3.1	0.911599	0.0392734	0.261473	18300.4	16091.3	12787.8	7131.05	11112.4	10803	11108.9	12781	Yes	No
WBGene00006986	zip-1	1.65146	0.0392847	0.261473	138.697	178.868	48.7773	44.5492	81.1323	133.14	108.639	91.5928	Yes	No
WBGene00015696	C10H11.7	4.54089	0.0393505	0.261776	11.0077	31.3152	0	0	28.8776	61.5827	16.6285	21.5512	No	No
WBGene00010281	F58G11.3	0.669865	0.0394104	0.26204	6046.55	6627.69	4915.67	4200.35	5365.73	4184.16	5374.32	5554.83	Yes	No
WBGene00003497	mup-4	1.20602	0.0395828	0.26278	2564.8	3236.09	750.629	754.154	675.186	1467.58	748.281	536.626	Yes	No
WBGene00003159	mcm-7	0.560949	0.0396691	0.262948	18557.9	20121.9	16310.6	13858	10148.4	10584.4	11587.8	12275.6	Yes	No
WBGene00011704	sdz-31	4.41711	0.0396557	0.262948	12.1085	7.9615	0	0	38.5035	33.8271	19.9542	38.7922	No	No
WBGene00009759	ttr-12	4.36715	0.0397028	0.263036	16.5116	16.4538	0	0	33.003	37.7303	16.6285	17.241	Yes	No
WBGene00016359	fbxb-88	5.75836	0.0398772	0.263786	0	54.1382	0	0	118.261	126.635	59.8625	127.152	Yes	Yes
WBGene00004855	sma-1	1.61984	0.0399217	0.26381	18444.6	71273.5	18475.8	10147.7	6552.47	9884.03	8229.99	7889.91	Yes	No
WBGene00019773	M04G7.2	4.99958	0.0399948	0.263888	18.7132	29.7229	0	0	12.3761	26.4546	13.3028	6.46537	No	No
WBGene00011871	T20G5.9	0.901595	0.0399936	0.263888	877.317	823.219	639.525	413.671	1005.22	843.076	1103.02	1049.55	Yes	No
WBGene00001160	efk-1	0.520939	0.0405398	0.264091	6587.03	6954.64	4856.06	4967.24	4518.66	4679.85	4591.68	4982.65	No	No
WBGene00017922	F29B9.7	4.52999	0.0401854	0.264091	15.9612	18.0461	0	0	22.002	40.766	15.5199	17.241	No	No
WBGene00009492	F36H1.3	4.78258	0.0403191	0.264091	12.1085	62.0997	0	0	30.2527	46.4039	7.75996	14.0083	No	No
WBGene00010011	F53H4.6	1.85645	0.0404096	0.264091	272.441	665.582	191.045	70.0059	138.888	152.656	159.633	139.006	Yes	No
WBGene00002169	isw-1	0.932509	0.040562	0.264091	13625.9	12558.5	10316.4	5613.2	11380.5	9326.75	12178.7	11879	Yes	No
WBGene00189952	K10D2.8	4.7807	0.0403106	0.264091	8.2558	38.2152	0	0	27.5025	49.4397	14.4113	20.4737	No	No
WBGene00009793	pkn-1	0.661609	0.0405289	0.264091	4040.39	4001.45	2566.23	2644.31	1249.99	1598.55	1392.36	1531.22	Yes	No
WBGene00004296	rad-50	1.00408	0.0403472	0.264091	7560.66	4982.31	4365.57	2472.48	8047.23	7808.43	8031.55	9327.38	Yes	No
WBGene00004204	swsn-4	0.840374	0.0403709	0.264091	20366.5	19885.2	15623.7	9282.14	14203.7	14558.7	14896.9	16983.5	Yes	No
WBGene00011560	T07C4.3	0.733745	0.0402033	0.264091	11117.3	11752.2	9120.01	6418.27	9249.08	7649.27	9447.19	9654.96	Yes	No
WBGene00012578	Y37H9A.3	0.636923	0.0401585	0.264091	1549.34	1432.54	1089.36	976.9	1181.23	1110.66	1237.16	1235.96	Yes	No
WBGene00021683	Y48G1C.10	0.902904	0.0404447	0.264091	1544.94	1307.81	1063.62	658.692	1210.11	1087.67	1292.59	1313.55	Yes	No
WBGene00255457	F23C8.14	4.6934	0.0406144	0.264198	6.60464	13.7999	0	0	23.3771	28.623	32.1484	18.3186	No	Yes
WBGene00044533	F41F3.8	5.15413	0.040715	0.264586	49.5348	16.9845	0	0	8.25074	23.4188	6.65139	6.46537	Yes	No
WBGene00009193	F27E5.3	4.63837	0.040742	0.264629	34.124	37.6845	0	0	15.1264	29.924	6.65139	5.38781	Yes	No
WBGene00016202	kle-2	0.849407	0.0410034	0.265792	6289.82	6230.67	4770.69	2876.61	5071.46	4276.53	5216.91	5082.86	Yes	No
WBGene00022174	Y71H2AM.9	0.725398	0.0410732	0.266111	1607.13	1681.47	1096.14	881.438	1366.87	1386.91	1232.72	1513.98	Yes	No
WBGene00016898	C53C9.2	4.9866	0.0412484	0.26675	30.2713	19.6384	0	0	9.62587	28.1893	8.86852	9.69806	Yes	Yes
WBGene00016331	obr-4	0.634905	0.041202	0.26675	5436.17	6272.6	4391.32	3522.57	4126.75	4054.92	4167.1	4428.78	Yes	No
WBGene00007287	gck-4	0.804629	0.0413052	0.266944	2869.17	2792.9	1894.19	1575.13	940.585	1318.39	1104.13	1321.09	Yes	No
WBGene00022123	Y71F9AR.2	4.84939	0.0413892	0.267354	22.0155	3.71537	0	0	33.003	32.0924	27.7141	28.0166	No	Yes
WBGene00015206	B0495.7	0.670937	0.041426	0.267422	4745.44	5228.58	3501.13	2800.24	2990.89	3531.47	3141.67	3429.88	Yes	No
WBGene00015944	C18A3.7	4.46802	0.0416105	0.267422	17.6124	16.9845	0	0	22.002	55.9449	23.2799	15.0859	No	No
WBGene00016741	C48B6.3	0.673645	0.0416241	0.267422	2484.45	2563.07	2022.9	1680.14	2334.96	2241.26	2397.83	2965.45	Yes	No
WBGene00018113	F36H9.5	5.42146	0.0415519	0.267422	20.9147	28.1306	0	0	4.12537	19.9493	7.75996	8.6205	No	No
WBGene00019124	F59E12.9	1.06948	0.0414527	0.267422	9795.24	7678.07	6151.36	2991.16	5460.62	5768.83	5343.28	7000.92	Yes	No
WBGene00006497	tag-151	0.728847	0.0415814	0.267422	6926.07	6044.9	4929.22	3643.49	5800.27	4732.76	5925.28	5620.56	Yes	No
WBGene00013034	tat-1	0.565164	0.0415345	0.267422	6649.22	7351.65	4826.25	4731.76	3308.55	3721.85	3403.29	3701.43	Yes	No
WBGene00006876	vab-10	1.78249	0.0415094	0.267422	16846.2	96306.6	18486.6	14370.3	4333.02	6631.85	5215.8	5739.1	Yes	No
WBGene00023424	C53D6.10	4.31192	0.0417433	0.267518	17.062	24.4153	0	0	33.003	67.6543	12.1942	24.7839	No	No
WBGene00017247	F08D12.3	4.92817	0.041746	0.267518	8.80619	21.2307	0	0	24.7522	16.4799	18.8456	12.9307	Yes	No
WBGene00016602	mus-81	0.792088	0.0417441	0.267518	1819.58	2147.48	1189.63	1349.2	2268.95	1627.17	2292.51	2015.04	Yes	No
WBGene00003979	pes-5	1.2567	0.0417099	0.267518	406.736	398.075	302.149	149.558	404.286	292.301	496.637	448.266	No	No
WBGene00001029	dnj-11	0.762601	0.042131	0.268906	7690.56	6466.86	5641.91	4085.8	8440.51	6604.96	8825.29	8725.02	Yes	No
WBGene00017921	F29B9.5	4.78464	0.0420878	0.268906	12.1085	15.923	0	0	28.8776	15.1788	18.8456	14.0083	No	No
WBGene00011752	fbxa-2	4.09403	0.0421015	0.268906	8.80619	4.24614	0	0	41.2537	50.307	44.3426	47.4127	No	No
WBGene00022138	trpp-10	0.927958	0.0420631	0.268906	2297.31	2481.87	1712.63	980.082	1753.28	1545.21	1656.2	1891.12	Yes	No
WBGene00044047	Y57A10C.11	4.94371	0.0421486	0.268906	17.6124	2.12307	0	0	34.3781	28.1893	43.234	31.2493	No	Yes
WBGene00022473	bet-1	0.625125	0.0423312	0.269009	6887.54	6172.82	5369.57	4286.27	3847.6	3647.26	4134.95	4418.01	Yes	No
WBGene00002717	let-526	0.789402	0.042216	0.269009	15418	19171.3	11878.6	9199.41	6017.54	8228.67	6997.26	8015.99	Yes	No
WBGene00003246	mig-14	0.835794	0.0422724	0.269009	1522.92	1084.89	863.088	846.435	951.586	887.745	1191.71	960.108	Yes	No
WBGene00013979	ZK507.3	5.30069	0.0423006	0.269009	12.1085	59.9767	0	0	15.1264	29.4903	15.5199	3.23269	Yes	No
WBGene00003478	mtm-6	0.876397	0.0424128	0.269254	3414.05	3492.45	2799.28	1638.77	2168.57	1914.27	2422.21	2404.04	Yes	No
WBGene00012143	T28H10.2	5.106	0.0423968	0.269254	25.3178	25.4768	0	0	6.87562	26.4546	9.97709	7.54294	No	No
WBGene00003034	lin-49	0.875661	0.0425259	0.269628	7603.59	8928.03	3467.26	5816.85	3649.58	3336.31	3314.61	3874.91	Yes	No
WBGene00004303	ran-2	0.900204	0.0425344	0.269628	6080.67	5362.87	4354.73	2453.39	4147.37	3867.14	4221.42	4690.63	Yes	No
WBGene00013732	aakg-1	0.661747	0.0426226	0.269658	4485.1	4324.16	3264.02	2720.68	2054.44	2544.84	2392.28	2560.29	Yes	No
WBGene00001086	dpy-27	0.68261	0.0426029	0.269658	4447.68	5285.91	3669.14	2946.61	2484.85	2914.34	3000.89	2898.64	Yes	No
WBGene00002845	let-711	0.811944	0.0426108	0.269658	45782.3	45487.3	35924.5	21908.7	26447.8	29076.2	28971.2	32808.5	Yes	No
WBGene00011810	T16G12.9	5.26841	0.0426035	0.269658	4.95348	20.1691	0	0	12.3761	19.082	14.4113	22.6288	No	No
WBGene00001058	dpf-5	0.694662	0.0426541	0.269725	9321.9	8394.61	7380.28	5848.67	7761.2	6191.67	8960.53	7907.15	Yes	No
WBGene00012386	agef-1	0.730486	0.0426955	0.269855	6540.25	5754.04	5101.3	3649.85	3217.79	3719.68	3944.27	4260.68	Yes	No
WBGene00219675	linc-44	5.05572	0.0427947	0.270276	17.062	4.7769	0	0	46.7542	10.4083	44.3426	21.5512	No	Yes
WBGene00003221	mes-3	0.748502	0.0428481	0.27029	4254.49	4435.09	3001.16	2192.46	3047.27	3353.66	2842.36	3596.9	Yes	No
WBGene00013886	ZC412.5	5.0517	0.0428304	0.27029	26.4186	11.6769	0	0	11.001	28.1893	16.6285	9.69806	No	No
WBGene00007030	epc-1	0.874616	0.0430742	0.271319	14248.4	15893.3	10568.4	7258.34	4107.5	5762.76	4646	6065.6	Yes	No
WBGene00019953	wapl-1	0.762403	0.0431037	0.271373	8655.38	8101.1	6893.86	4547.2	6047.8	5253.18	6448.52	6650.71	Yes	No
WBGene00022253	hrpf-2	0.632649	0.0431298	0.271405	6003.62	5359.15	4685.33	3710.31	4163.88	3818.13	4658.19	4493.43	Yes	No
WBGene00007207	B0564.7	0.719663	0.0431587	0.271455	1948.92	1818.94	1406.41	1050.09	2410.59	2049.14	2357.92	2443.91	No	No
WBGene00003596	ngp-1	0.675356	0.0431827	0.271473	4802.13	4205.8	3434.74	2669.77	5164.97	4444.8	5367.67	5044.07	Yes	No
WBGene00007623	C16C10.2	0.961582	0.0433898	0.271842	1419.45	924.065	734.37	633.235	2553.61	1759.01	2662.77	2243.48	Yes	Yes
WBGene00016900	C53C11.2	4.08102	0.0434405	0.271842	10.4574	10.6153	0	0	39.8786	59.848	37.6912	23.7064	No	No
WBGene00010351	cbd-1	0.753396	0.0434518	0.271842	139184	160210	121683	81009.5	58658.7	65770.4	67808.7	74208.5	Yes	No
WBGene00003367	mix-1	0.948811	0.0433287	0.271842	8528.79	5362.34	5017.29	3147.08	9049.69	8063.43	9356.29	10076.3	Yes	No
WBGene00003576	ndc-80	0.859558	0.0433255	0.271842	4869.82	4264.71	3570.23	2179.73	6670.73	5347.72	7046.04	6702.44	Yes	No
WBGene00023405	sor-1	1.22244	0.043402	0.271842	1285.7	1068.96	765.533	318.209	763.194	902.924	894.612	909.463	Yes	No
WBGene00004203	swsn-1	0.711244	0.0432918	0.271842	6603.54	5867.63	5289.63	3732.59	4459.53	4860.27	5456.36	5596.86	Yes	No
WBGene00001874	him-17	0.989878	0.0434792	0.271882	8202.42	8492.8	6986	3573.48	6350.32	5105.73	7796.54	6605.46	Yes	No
WBGene00001158	ech-9	4.09811	0.0437024	0.272582	17.6124	38.746	0	0	42.6288	135.742	23.2799	18.3186	No	No
WBGene00002075	imb-1	0.767175	0.0437983	0.272821	7082.93	6375.57	5690.69	3697.58	4832.19	4686.79	5456.36	5857.63	Yes	No
WBGene00006845	unc-122	4.55557	0.0437824	0.272821	33.0232	28.1306	0	0	20.6269	23.8525	5.54283	7.54294	Yes	No
WBGene00019608	ani-2	0.761237	0.0440352	0.272942	13203.2	17937.3	11378.7	8788.92	6101.43	6605.4	6306.63	7647.46	Yes	No
WBGene00015481	C05D11.1	0.738105	0.0440073	0.272942	8564.57	6038.54	5005.1	4295.82	6978.75	5974.39	7058.23	6706.75	Yes	No
WBGene00001443	fli-1	0.871957	0.0441327	0.272942	5295.82	3590.64	3030.97	2256.1	3323.67	3302.48	3120.61	4102.28	Yes	No
WBGene00016485	meg-4	0.58357	0.0441014	0.272942	2421.15	2179.33	1791.21	1727.87	1552.52	1445.89	1749.32	1687.46	No	No
WBGene00004220	ptr-5	2.79554	0.0439793	0.272942	90.8138	158.699	23.0337	0	61.8806	88.471	57.6454	50.6454	Yes	No
WBGene00006771	tln-1	1.02276	0.0438756	0.272942	8846.37	15361.5	5426.48	5641.84	2475.22	4155.97	3154.98	3008.55	Yes	No
WBGene00006803	unc-70	1.05202	0.0439137	0.272942	10949.4	21911.1	8344.99	7032.41	5493.62	7974.1	6633.65	6438.43	Yes	No
WBGene00009267	usp-48	0.904569	0.0441346	0.272942	9179.35	6600.09	5731.34	3503.48	7931.72	6914.18	7606.97	8672.22	Yes	No
WBGene00021890	Y54G2A.26	0.932543	0.0440703	0.272942	2005.61	2400.66	1611.01	1482.85	539.049	800.575	738.304	1062.48	Yes	No
WBGene00000274	btf-1	0.947023	0.0441784	0.272951	6071.32	5119.78	4387.25	2348.38	2863.01	2590.81	3039.69	3297.34	Yes	No
WBGene00006697	uaf-1	0.755283	0.0442266	0.272988	3629.8	2884.19	2033.74	2812.96	1978.8	1849.65	2434.41	2364.17	Yes	No
WBGene00015293	C01C4.3	4.93104	0.0442973	0.273294	18.7132	27.0691	0	0	9.62587	30.7914	12.1942	8.6205	No	No
WBGene00016397	maph-9	4.93503	0.0443602	0.273551	26.4186	9.5538	0	0	12.3761	34.2608	14.4113	16.1634	No	No
WBGene00016580	C42C1.2	5.84595	0.0444295	0.273717	3.85271	35.5614	0	0	4.12537	26.8882	19.9542	15.0859	No	No
WBGene00012198	W02B8.2	1.15409	0.044413	0.273717	2607.73	5326.78	2522.87	1479.67	1687.28	1633.68	1840.22	1893.28	Yes	No
WBGene00019132	bath-19	1.16818	0.0444723	0.27372	341.79	540.321	226.273	260.931	237.896	181.279	248.319	268.313	No	No
WBGene00018721	polh-1	0.916418	0.0444596	0.27372	2485	3215.92	2250.53	1428.76	2567.36	1977.59	2976.5	2568.91	No	No
WBGene00022227	Y73B3B.5	1.58748	0.0446626	0.274629	152.457	113.053	52.8421	50.9134	130.637	83.2668	113.074	136.85	No	No
WBGene00011194	R10D12.13	0.799185	0.0448539	0.275339	652.759	608.79	395.638	458.22	618.806	540.367	624.122	733.82	Yes	No
WBGene00004458	rpn-1	0.795228	0.0448633	0.275339	16950.8	13953.3	12924.6	8343.43	14442.9	12404.6	16166.2	15910.2	Yes	No
WBGene00019300	swt-1	4.83618	0.044916	0.275485	21.4651	22.823	0	0	11.001	30.7914	12.1942	8.6205	Yes	No
WBGene00004132	ifet-1	0.74031	0.0450606	0.276156	38871.1	30328.6	29801.6	20985.9	25483.8	23005.5	29901.3	29558.6	Yes	No
WBGene00018891	F55F8.3	0.716515	0.0450956	0.27624	3186.19	3040.76	2151.62	1759.69	3286.55	2570.43	2765.87	3284.41	Yes	No
WBGene00008495	F01D5.5	4.42108	0.0451474	0.276426	24.217	24.946	0	0	19.2517	75.4605	18.8456	12.9307	No	No
WBGene00012293	W06A7.4	4.70133	0.0451811	0.276501	7.70542	7.43074	0	0	33.003	16.9136	15.5199	49.5679	Yes	No
WBGene00011411	sel-13	0.951706	0.0453295	0.277072	1049.04	729.804	586.683	432.764	981.839	774.121	1033.18	920.238	No	No
WBGene00013327	Y57G11C.38	5.49946	0.0453601	0.277072	1.10077	35.0306	0	0	33.003	28.623	24.3884	34.482	No	Yes
WBGene00021351	eif-2alpha	0.875327	0.0453983	0.277174	11224	16521.7	10747.3	7716.56	9786.76	7339.19	9826.32	11083.8	No	No
WBGene00003413	mrp-7	0.707213	0.0454637	0.277411	9247.6	8135.06	6700.11	4712.67	4311.01	4717.58	4822.26	4866.27	Yes	No
WBGene00011867	chc-1	0.822065	0.0455417	0.277525	35440.5	35468.5	28896.5	17078.3	18637.1	20558.2	21380.9	23559.8	Yes	No
WBGene00001090	drh-1	0.77385	0.0455929	0.277558	3183.99	3162.84	2398.22	1591.04	2973.02	2603.39	2846.79	3159.41	Yes	No
WBGene00009521	F38A1.8	0.900148	0.0456301	0.277558	2967.69	2365.63	1964.64	1145.55	2686.99	2689.26	2772.52	3096.91	Yes	No
WBGene00008402	wdfy-2	0.619596	0.045633	0.277558	2221.36	2015.32	1529.71	1406.48	2534.35	2137.18	2539.72	2436.37	Yes	No
WBGene00021430	Y38F2AR.12	1.04506	0.0456105	0.277558	685.232	968.119	311.633	432.764	331.405	414.599	378.021	312.493	Yes	No
WBGene00000939	dcr-1	0.777075	0.0456834	0.277733	10667.6	9066.56	7377.57	4798.59	7876.71	7311.87	7612.52	8459.94	Yes	No
WBGene00000480	cgp-1	0.571643	0.0457967	0.277926	5394.34	4904.29	4297.83	3729.4	3565.7	3282.53	3851.15	4086.12	Yes	No
WBGene00018360	irld-8	4.27459	0.0457858	0.277926	24.7674	18.5768	0	0	27.5025	55.5112	16.6285	11.8532	No	Yes
WBGene00007343	C05E7.1	4.72538	0.0458277	0.277957	8.80619	41.3998	0	0	20.6269	65.9195	19.9542	15.0859	Yes	No
WBGene00003595	ngn-1	6.20795	0.0459132	0.278214	49.5348	0	0	0	33.003	63.3175	42.1255	67.8864	Yes	Yes
WBGene00077569	F53F4.18	4.34101	0.0461158	0.278983	9.90696	21.7614	0	0	38.5035	48.1386	13.3028	29.0942	Yes	No
WBGene00019432	knl-2	1.08863	0.0461264	0.278983	7102.74	6540.11	5362.8	2332.47	6024.42	4860.27	6336.56	6735.84	Yes	No
WBGene00007505	C10C5.1	0.701849	0.0461242	0.278983	7010.83	5801.81	4094.59	3239.36	3256.29	4032.37	3381.12	3414.79	Yes	No
WBGene00015132	B0303.14	1.28122	0.0462756	0.279754	192.635	219.207	102.974	76.3701	121.011	153.089	149.656	145.471	No	No
WBGene00021474	dot-1.1	0.732924	0.0463671	0.279784	4312.28	3994.02	3212.53	2281.56	2279.96	2295.04	2286.97	2751.02	Yes	No
WBGene00001830	hcp-2	1.1264	0.0464123	0.279926	13643	11461.4	9414.03	3837.6	10614.6	9433	10948.2	12171.1	Yes	No
WBGene00011318	cdt-2	0.990011	0.0465008	0.280086	3197.2	3119.85	2281.7	1161.46	1798.66	1710.87	1719.38	2090.47	Yes	No
WBGene00018336	F42A9.7	4.46031	0.0465257	0.280086	8.2558	39.8075	0	0	34.3781	89.772	17.737	25.8615	No	No
WBGene00001569	meg-3	0.576264	0.0465154	0.280086	4449.33	4325.22	3785.66	3140.72	2519.23	2382.21	2870.07	2904.03	No	No
WBGene00022835	ZK973.9	0.81114	0.0465854	0.280315	660.464	782.35	524.356	470.949	682.062	827.897	828.098	1006.44	Yes	No
WBGene00010284	aman-2	0.759797	0.0466291	0.28036	6822.6	5332.08	4259.89	2952.98	4597.04	4601.36	4453.11	4801.62	Yes	No
WBGene00007464	C08H9.3	0.724106	0.0466638	0.28036	1105.18	1036.59	590.748	757.336	807.198	818.79	818.121	864.205	No	No
WBGene00007931	C34D1.4	5.02525	0.0466631	0.28036	23.1162	17.5153	0	0	8.25074	28.623	7.75996	15.0859	No	No
WBGene00016907	C53H9.2	0.713176	0.0467157	0.28036	6053.15	5549.7	4226.01	3605.3	7725.45	5899.8	8382.97	6698.13	Yes	No
WBGene00002076	imb-2	0.82968	0.0467231	0.28036	9537.65	8494.92	7576.75	4477.19	5230.97	5040.24	5907.54	6305.89	Yes	No
WBGene00007773	C27C12.3	1.22076	0.0469099	0.281009	700.092	439.475	334.667	194.107	290.151	323.092	305.964	364.216	No	No
WBGene00009270	F30F8.1	0.589808	0.0469182	0.281009	5170.33	5472.21	4295.12	3548.03	4125.37	3702.34	4240.26	4448.18	Yes	No
WBGene00007008	rfp-1	0.954631	0.0469754	0.281091	6814.89	5096.95	4338.47	2354.74	6611.6	5921.05	6401.96	7264.93	Yes	No
WBGene00022269	Y73E7A.2	1.22147	0.046957	0.281091	1645.11	959.627	838.699	400.943	1800.04	1334.44	1798.09	1698.24	Yes	No
WBGene00000840	cul-5	0.781627	0.0470603	0.281296	3602.83	3185.66	2602.81	1734.24	3089.9	2716.58	2992.02	3397.55	Yes	No
WBGene00021355	Y37E3.17	0.9408	0.0471185	0.281296	8229.93	6095.86	5494.23	3105.72	7418.79	6318.74	8540.38	7305.87	Yes	No
WBGene00017468	F14F9.5	4.97236	0.047357	0.281938	16.5116	36.6229	0	0	12.3761	19.082	9.97709	4.31025	No	No
WBGene00021689	Y48G8AL.10	0.858666	0.0472977	0.281938	2797.07	2886.84	1471.45	1816.97	994.215	1338.34	999.926	1447.17	Yes	No
WBGene00015574	irg-1	4.63281	0.0474414	0.28218	23.1162	48.2998	0	0	13.7512	35.1282	5.54283	7.54294	No	No
WBGene00020563	T19C3.5	3.44905	0.0477713	0.28349	47.3333	8.49227	4.06478	0	57.7552	77.1953	68.731	65.7313	No	Yes
WBGene00001166	eftu-2	0.760757	0.0478434	0.283664	10858.6	11288.4	9037.36	6252.8	11109.6	8542.22	12183.1	10815.5	Yes	No
WBGene00003776	nmy-1	2.89846	0.0481379	0.28475	6528.69	67795.9	4616.23	4241.72	4467.78	5591.89	4559.53	4380.29	Yes	No
WBGene00009079	F23B12.1	4.49498	0.0482227	0.285121	11.0077	39.8075	0	0	28.8776	45.1028	13.3028	11.8532	No	No
WBGene00001131	dys-1	0.876807	0.0482673	0.285254	4212.11	5792.79	2690.88	2497.94	1267.86	2016.18	1629.59	1503.2	Yes	No
WBGene00012316	ctps-1	0.868872	0.0483328	0.285338	10626.9	7554.94	7163.49	4505.83	8384.13	7154.01	9426.13	8798.3	Yes	No
WBGene00016839	C50F2.5	4.38202	0.0484562	0.285717	16.5116	22.823	0	0	20.6269	49.006	13.3028	15.0859	No	No
WBGene00000246	bcc-1	5.5436	0.048485	0.285756	33.5736	22.823	0	0	4.12537	17.7809	2.21713	11.8532	No	No
WBGene00020372	T09A12.1	4.39785	0.0485372	0.285803	24.217	21.2307	0	0	22.002	36.4292	12.1942	8.6205	No	No
WBGene00013792	Y116A8C.13	0.841252	0.0485359	0.285803	1637.4	1761.62	1257.37	871.891	1452.13	1079.87	1502.11	1345.88	Yes	No
WBGene00013580	Y79H2A.3	0.815345	0.0487311	0.286553	6957.99	5563.5	4839.8	3207.54	2816.25	2933.85	2894.46	3616.3	Yes	No
WBGene00020091	rnp-8	0.662912	0.0488232	0.286833	5596.88	5033.79	4521.39	3334.83	3532.69	3642.49	4031.85	4374.9	Yes	No
WBGene00010887	M7.12	4.48298	0.0491543	0.288385	7.70542	10.0846	0	0	33.003	17.3472	21.0627	26.9391	No	Yes
WBGene00015547	ain-1	0.676157	0.049531	0.288499	3902.79	4579.46	2839.93	2797.05	2022.81	2685.35	2412.24	2592.61	Yes	No
WBGene00194695	B0462.5	4.6897	0.0495757	0.288499	11.5581	30.7845	0	0	16.5015	32.5261	12.1942	10.7756	Yes	No
WBGene00000275	bub-1	0.734915	0.0495531	0.288499	12054.6	11840.9	9714.82	7426.99	12230.4	8632.42	12864.9	12048.2	Yes	No
WBGene00000938	dcp-66	0.775703	0.0494072	0.288499	4411.9	3293.94	2391.44	1915.62	3066.53	3677.18	2891.14	3572.12	Yes	No
WBGene00010323	dhhc-12	4.63939	0.049504	0.288499	20.3643	26.0076	0	0	13.7512	31.225	11.0857	7.54294	Yes	No
WBGene00044792	F59C6.14	4.6186	0.0494053	0.288499	18.1628	17.5153	0	0	15.1264	40.766	19.9542	9.69806	Yes	No
WBGene00019883	met-2	0.76713	0.0495054	0.288499	8485.86	8082.52	6766.5	4442.19	8549.15	6970.12	8486.07	9395.27	Yes	No
WBGene00004049	parp-1	0.818169	0.0495302	0.288499	4557.75	4320.97	3156.98	2042.9	2462.85	2886.15	2453.25	3081.83	No	No
WBGene00012680	Y39B6A.21	4.90065	0.0494616	0.288499	7.15503	21.2307	0	0	22.002	19.082	23.2799	9.69806	No	No
WBGene00022149	lin-65	0.838	0.0497494	0.289198	4779.56	4405.9	3773.47	2256.1	3457.06	2938.19	3590.64	3924.48	Yes	No
WBGene00014132	ZK896.1	4.61362	0.0497629	0.289198	37.4263	21.2307	0	0	13.7512	40.766	11.0857	6.46537	Yes	No
WBGene00011507	T05H10.1	0.72019	0.0498611	0.289508	15426.8	13248.5	11646.9	7980.67	14269.7	12397.2	14883.6	15200.1	Yes	No
WBGene00006544	tbx-7	4.43255	0.0498972	0.289554	8.2558	9.5538	0	0	23.3771	23.8525	23.2799	20.4737	No	No
WBGene00006710	ubc-15	0.638844	0.0499363	0.289554	2225.21	2120.41	1474.16	1600.59	1415	1474.08	1415.64	1765.05	Yes	No
WBGene00016066	acd-2	6.2172	0.0332006	NA	8.2558	32.9075	0	0	4.12537	6.07154	7.75996	6.46537	Yes	No
WBGene00015527	C06E2.1	5.70833	0.0411039	NA	19.2635	14.3307	0	0	4.12537	11.2757	12.1942	6.46537	No	No
WBGene00007553	C13G3.1	5.25447	0.049831	NA	22.5659	22.823	0	0	6.87562	13.4441	9.97709	3.23269	No	No
WBGene00015788	C15B12.8	6.10243	0.0318675	NA	10.4574	14.3307	0	0	2.75025	10.842	15.5199	14.0083	Yes	No
WBGene00007853	C31G12.4	5.52307	0.0357179	NA	24.217	28.6614	0	0	5.5005	9.10731	4.43426	5.38781	No	No
WBGene00007935	C34E11.2	5.73383	0.0382451	NA	10.4574	32.3768	0	0	4.12537	17.3472	9.97709	10.7756	Yes	No
WBGene00016619	C43H6.6	5.2839	0.0488791	NA	30.8217	8.49227	0	0	12.3761	10.842	11.0857	6.46537	No	No
WBGene00010705	cyp-14A1	5.81042	0.042483	NA	21.4651	11.1461	0	0	4.12537	7.37258	8.86852	6.46537	No	No
WBGene00015041	cyp-34A6	5.76194	0.0329249	NA	9.35658	22.2922	0	0	6.87562	11.2757	9.97709	14.0083	Yes	No
WBGene00008746	F13E6.2	5.61402	0.0289682	NA	35.7751	19.1076	0	0	6.87562	12.1431	6.65139	6.46537	Yes	No
WBGene00017714	F22F1.2	5.64126	0.0381566	NA	17.062	5.30767	0	0	16.5015	5.63786	18.8456	18.3186	No	No
WBGene00009547	F38H4.3	5.49407	0.0406819	NA	9.35658	32.9075	0	0	9.62587	11.7094	6.65139	10.7756	Yes	No
WBGene00018624	F48G7.13	5.39571	0.0467747	NA	14.3101	20.1691	0	0	9.62587	10.4083	14.4113	4.31025	Yes	No
WBGene00018670	F52C6.13	5.69035	0.0268239	NA	13.7597	10.0846	0	0	12.3761	8.23994	15.5199	18.3186	No	No
WBGene00008355	fbxa-141	5.42246	0.0307853	NA	19.2635	12.2076	0	0	13.7512	13.4441	9.97709	18.3186	No	No
WBGene00001551	gcy-31	5.43038	0.0437726	NA	29.7209	13.7999	0	0	5.5005	13.0104	7.75996	6.46537	No	No
WBGene00011913	glb-26	5.88259	0.0354771	NA	19.8139	14.3307	0	0	8.25074	4.33681	6.65139	9.69806	No	No
WBGene00010434	H40L08.3	5.83814	0.0401804	NA	20.3643	4.24614	0	0	5.5005	12.1431	17.737	14.0083	Yes	No
WBGene00008048	hpo-41	5.89247	0.0324618	NA	20.3643	11.6769	0	0	5.5005	8.23994	8.86852	10.7756	No	Yes
WBGene00002107	ins-24	5.63239	0.0325704	NA	16.5116	16.9845	0	0	8.25074	9.97467	7.75996	12.9307	No	No
WBGene00044202	K10G4.10	6.08216	0.0458829	NA	17.6124	5.30767	0	0	2.75025	8.67362	18.8456	7.54294	No	No
WBGene00012967	kvs-4	6.01234	0.0334686	NA	12.1085	19.1076	0	0	6.87562	4.33681	8.86852	8.6205	Yes	No
WBGene00003747	nlp-9	6.44407	0.0317648	NA	25.3178	22.823	0	0	1.37512	6.9389	3.3257	8.6205	No	No
WBGene00021983	npr-5	5.39695	0.0371187	NA	11.5581	19.1076	0	0	9.62587	12.1431	11.0857	11.8532	Yes	No
WBGene00006616	trp-4	6.08574	0.0263261	NA	9.35658	31.846	0	0	6.87562	8.67362	9.97709	9.69806	Yes	No
