# Supplementary material for: A protein–protein interaction underlies the molecular basis for substrate recognition by an adenosine-to-inosine RNA-editing enzyme
Source: Nucleic Acids Res. 2018 Sep 7;46(18):9647–59. doi: 10.1093/nar/gky800 (PMC6182170; doi:10.1093/nar/gky800)
Supplement: Supplementary Data [file gky800_supplemental_files.zip › Rajendren, Hundley Supplementary Table 2.xlsx]

## Sheet: Targets bound in adr-1(-)
Gene	Name	log2FoldChange	pvalue	padj	adr1.ip.1	adr1.ip.2	adr2.ip.1	adr2.ip.2	adr1.input.1	adr1.input.2	adr2.input.1	adr2.input.2	Identified as edited in previous studies?	Bound by ADR-2 in WT?
WBGene00013962	ZK287.1	8.97415	6.76293e-07	0.00371308	64.6205	179.786	0	0	75.7405	115.807	96.4929	76.0146	No	Yes
WBGene00014089	ZK822.1	9.05711	9.00505e-07	0.00371308	75.8588	120.732	0	0	53.5048	60.8816	84.2008	51.883	Yes	Yes
WBGene00013716	Y106G6H.1	8.67933	1.73918e-06	0.0053784	70.2396	153.54	0	0	74.3508	76.7637	66.9919	54.2961	No	Yes
WBGene00013963	sulp-8	9.26206	2.20498e-06	0.00545512	75.8588	165.351	0	0	30.5741	37.0584	39.9493	35.5941	No	Yes
WBGene00018369	mig-39	9.13691	2.84077e-06	0.00585673	109.574	166.663	0	0	20.846	41.6907	31.3448	24.7349	No	Yes
WBGene00014322	F11A5.14	8.219	6.71876e-06	0.00931239	75.8588	48.5554	0	0	101.451	65.5139	102.024	75.4113	Yes	Yes
WBGene00044694	fbxb-90	8.6779	6.77538e-06	0.00931239	64.6205	162.726	0	0	65.3175	70.8079	36.2617	71.1883	No	Yes
WBGene00008177	C48D1.1	8.20522	9.51631e-06	0.0117574	61.8109	73.4893	0	0	71.5713	152.204	63.9189	150.823	Yes	Yes
WBGene00019522	K08B12.3	9.03705	1.04552e-05	0.0117574	81.478	135.168	0	0	26.4049	25.1467	35.0325	19.9086	No	Yes
WBGene00015079	B0244.4	7.81648	1.25551e-05	0.0119467	14.0479	90.5493	0	0	343.959	236.909	350.939	187.02	No	Yes
WBGene00012130	slc-17.4	8.44523	1.4953e-05	0.0124869	188.242	82.6755	0	0	64.6226	37.0584	33.8033	24.1316	Yes	Yes
WBGene00012662	Y39A1C.1	9.10287	1.51418e-05	0.0124869	75.8588	221.78	0	0	20.1511	15.2204	17.8235	10.8592	No	Yes
WBGene00017027	D1044.1	8.47629	2.81767e-05	0.0217841	59.0013	95.7986	0	0	37.5228	39.7054	42.4077	35.5941	No	Yes
WBGene00044903	K03H1.13	8.34035	3.19286e-05	0.0220136	56.1917	213.906	0	0	61.8432	59.5581	25.8134	38.0073	Yes	Yes
WBGene00010953	clec-190	9.11571	3.78628e-05	0.0246506	73.0492	140.417	0	0	23.6255	10.5881	23.9696	15.0823	No	Yes
WBGene00010977	R02D5.3	8.32259	4.02066e-05	0.0248678	103.955	102.36	0	0	25.0152	31.1026	21.5112	16.8921	No	Yes
WBGene00019413	fbxb-50	8.3364	5.03261e-05	0.0296445	92.7163	60.3662	0	0	31.9639	39.7054	33.1886	33.7843	Yes	Yes
WBGene00000079	adr-1	2.7215	5.97556e-05	0.0301736	441.105	1069.53	1937.52	1007.33	186.224	193.895	2506.97	2367.31	Yes	No
WBGene00015163	B0361.9	8.51255	5.68772e-05	0.0301736	115.193	76.1139	0	0	20.846	23.8232	15.9797	21.7185	No	Yes
WBGene00017102	E02H9.4	8.6579	5.41177e-05	0.0301736	59.0013	173.225	0	0	20.846	23.8232	15.9797	18.0987	Yes	Yes
WBGene00045484	F34D10.9	9.0844	6.36575e-05	0.0302863	36.5246	206.033	0	0	20.846	23.8232	20.282	23.5283	No	Yes
WBGene00022131	Y71F9B.13	8.34515	7.6294e-05	0.034954	75.8588	93.1739	0	0	25.0152	30.4408	28.2718	18.702	Yes	Yes
WBGene00022665	ZK154.1	9.48555	8.21521e-05	0.0350421	25.2863	370.071	0	0	22.9306	42.3524	38.7201	13.2724	No	Yes
WBGene00017948	mth-1	8.18028	0.000100071	0.0412626	64.6205	116.796	0	0	42.3869	27.132	29.501	19.3053	No	Yes
WBGene00043995	F40F12.9	8.93194	0.000116559	0.0427208	44.9534	139.105	0	0	13.2025	14.5586	17.8235	14.479	Yes	Yes
WBGene00021299	Y27F2A.8	8.38965	0.000120875	0.0427208	39.3342	104.985	0	0	27.0998	41.6907	33.1886	36.8007	No	Yes
WBGene00018356	islo-1	8.9707	0.000130168	0.0435183	33.715	196.846	0	0	15.9819	18.5292	18.4381	14.479	Yes	Yes
WBGene00020972	trpl-2	8.22162	0.000129134	0.0435183	64.6205	104.985	0	0	24.3203	24.485	18.4381	19.3053	Yes	Yes
WBGene00001594	glc-4	8.88278	0.000146462	0.0476773	78.6684	106.297	0	0	9.03327	7.27932	12.2921	6.03291	No	Yes
WBGene00010128	F55G11.8	7.8554	0.000182193	0.0563431	67.43	35.4323	0	0	58.3688	37.7201	41.7931	54.2961	Yes	Yes
WBGene00206380	C42D4.18	7.57824	0.000201777	0.0608776	25.2863	51.1801	0	0	50.7253	74.7785	54.0852	82.6508	No	Yes
WBGene00007506	C10C5.2	7.99712	0.000220416	0.0634079	87.0971	61.6785	0	0	29.1844	28.4555	17.2089	26.5448	No	Yes
WBGene00004830	slo-1	7.91899	0.000219587	0.0634079	25.2863	86.6124	0	0	57.674	58.8963	71.9087	38.0073	Yes	Yes
WBGene00018682	aagr-4	2.35337	0.000230267	0.0647364	601.251	513.113	114.925	78.2029	328.672	444.7	401.951	290.786	Yes	Yes
WBGene00016920	C54E4.5	8.01184	0.000248521	0.0673886	50.5725	80.0509	0	0	28.4895	49.6317	46.0953	21.7185	No	Yes
WBGene00013155	Y53F4B.8	8.79286	0.000279932	0.0736497	61.8109	120.732	0	0	8.3384	9.26459	4.91684	13.8757	No	Yes
WBGene00001515	gap-1	8.39048	0.000354008	0.0842131	30.9054	135.168	0	0	22.2357	23.1615	18.4381	21.7185	Yes	Yes
WBGene00011826	T18D3.9	8.21891	0.00036958	0.0843891	78.6684	115.483	0	0	8.3384	13.2351	4.91684	9.65265	No	No
WBGene00022274	Y73E7A.8	8.13874	0.000372119	0.0843891	73.0492	60.3662	0	0	16.6768	29.1173	27.0426	15.6856	Yes	Yes
WBGene00016059	C24G6.2	7.95625	0.000391341	0.0864443	25.2863	108.922	0	0	39.6074	46.3229	36.2617	33.181	Yes	Yes
WBGene00019105	asp-8	8.78825	0.000479553	0.0941599	11.2383	251.963	0	0	56.9791	25.8085	34.4179	26.5448	Yes	Yes
WBGene00006570	tig-2	8.95601	0.000465576	0.0941599	22.4767	132.543	0	0	11.1179	11.9116	17.8235	14.479	Yes	Yes
WBGene00011055	arrd-14	8.31331	0.000523159	0.0980526	19.6671	81.3632	0	0	20.846	36.3966	44.8661	33.7843	Yes	Yes
WBGene00007266	C03A3.1	7.6659	0.000552357	0.10198	36.5246	45.9308	0	0	36.8279	37.0584	52.856	27.1481	No	Yes
WBGene00004267	rab-3	8.67087	0.000562029	0.10224	25.2863	212.594	0	0	11.8127	23.1615	19.0527	7.23949	Yes	Yes
WBGene00010254	F58E6.5	8.58248	0.000577045	0.10345	8.42875	195.534	0	0	51.4202	46.9847	38.7201	42.2303	No	Yes
WBGene00004818	skr-12	5.7811	0.000595625	0.105256	101.145	15.7477	1.54261	0	118.822	171.395	148.734	132.724	Yes	Yes
WBGene00021492	comt-5	8.08109	0.000640115	0.105369	59.0013	125.982	0	0	7.64354	17.8674	6.76065	9.65265	Yes	Yes
WBGene00021919	cutl-25	7.31265	0.000615202	0.105369	30.9054	39.3693	0	0	51.4202	45.6612	61.4605	34.9908	No	Yes
WBGene00019092	F59A7.5	7.66529	0.000622145	0.105369	28.0958	263.774	0.771306	0	17.3717	8.60283	9.21907	10.8592	No	No
WBGene00020860	nspd-10	7.6375	0.000749083	0.118797	19.6671	83.9878	0	0	50.7253	43.0142	34.4179	44.0402	No	Yes
WBGene00014316	F08H9.10	7.51257	0.000842026	0.120065	0	95.7986	0	0	260.575	269.335	239.081	197.276	No	Yes
WBGene00023504	F26F2.8	8.00823	0.000853278	0.120065	39.3342	93.1739	0	0	24.3203	16.5439	23.355	11.4625	No	Yes
WBGene00009432	cld-9	7.49934	0.000854143	0.120065	30.9054	102.36	0	0	60.4534	33.0878	34.4179	21.1152	No	Yes
WBGene00001984	hog-1	8.48426	0.000807122	0.120065	28.0958	150.916	0	0	7.64354	13.8969	10.4483	8.44607	No	No
WBGene00002188	kgb-2	7.91741	0.000822561	0.120065	42.1438	135.168	0	0	15.2871	13.2351	8.60446	8.44607	Yes	No
WBGene00008830	nhr-176	7.45268	0.000927762	0.126684	36.5246	60.3662	0	0	36.8279	39.7054	19.6673	41.0238	No	Yes
WBGene00021343	cutl-23	8.06606	0.000953311	0.128179	61.8109	57.7416	0	0	9.72814	19.8527	16.5943	12.6691	Yes	Yes
WBGene00012041	T26E3.8	7.52066	0.000986825	0.131258	59.0013	52.4924	0	0	22.9306	36.3966	15.9797	27.1481	No	Yes
WBGene00007913	cyp-36A1	7.57804	0.00101928	0.132721	59.0013	35.4323	0	0	29.1844	26.4703	23.355	26.5448	No	Yes
WBGene00010411	H25K10.1	7.66766	0.00101351	0.132721	42.1438	106.297	0	0	46.5561	18.5292	25.8134	13.2724	Yes	Yes
WBGene00008200	C49C3.10	7.58517	0.00103131	0.132889	22.4767	107.609	0	0	34.0485	50.9552	27.6572	27.1481	Yes	Yes
WBGene00017124	E04F6.4	7.94743	0.00104572	0.133356	25.2863	183.723	0	0	19.4563	20.5144	9.21907	11.4625	Yes	Yes
WBGene00007558	C14A4.7	7.45367	0.0011017	0.137076	56.1917	52.4924	0	0	25.7101	26.4703	17.8235	19.3053	No	Yes
WBGene00001483	fog-3	8.26224	0.00110813	0.137076	47.7629	41.9939	0	0	11.8127	13.2351	22.7404	15.0823	No	Yes
WBGene00022383	Y95B8A.2	8.09815	0.00113592	0.139123	28.0958	148.291	0	0	11.8127	13.2351	8.60446	8.44607	No	Yes
WBGene00010310	F59B2.8	7.04711	0.00122153	0.14814	19.6671	43.3062	0	0	50.7253	52.9405	36.8763	57.9159	No	Yes
WBGene00009459	F36A2.12	7.61384	0.00128547	0.151441	33.715	47.2431	0	0	29.8793	20.5144	25.1988	28.3547	Yes	Yes
WBGene00044514	R09E12.9	8.31127	0.00129957	0.151657	28.0958	143.042	0	0	9.03327	5.95581	6.76065	5.42961	No	No
WBGene00255457	F23C8.14	8.9244	0.00131995	0.152596	61.8109	43.3062	0	0	11.1179	2.64703	17.8235	10.2559	No	Yes
WBGene00022329	fbxa-79	7.66364	0.00135389	0.155071	70.2396	41.9939	0	0	20.846	17.2057	14.1359	16.2888	Yes	No
WBGene00008102	C44H9.7	7.30347	0.00143279	0.15547	14.0479	69.5524	0	0	51.4202	50.9552	42.4077	41.627	No	Yes
WBGene00012295	nmat-1	8.71961	0.00141171	0.15547	8.42875	146.979	0	0	27.0998	11.9116	24.5842	21.7185	Yes	Yes
WBGene00012038	T26E3.5	8.00192	0.00140251	0.15547	25.2863	144.354	0	0	14.5922	21.1762	7.98986	15.6856	No	Yes
WBGene00007550	C13C4.6	7.56843	0.00154353	0.155644	47.7629	78.7385	0	0	20.1511	18.5292	8.60446	16.8921	Yes	Yes
WBGene00018787	cutl-20	7.42476	0.00151138	0.155644	50.5725	52.4924	0	0	30.5741	19.1909	19.6673	16.8921	Yes	Yes
WBGene00003722	nhr-132	7.57602	0.0015526	0.155644	30.9054	94.4862	0	0	26.4049	21.1762	17.8235	13.8757	Yes	Yes
WBGene00004030	pin-2	5.19957	0.00153846	0.155644	87.0971	177.162	4.62783	0	23.6255	32.4261	17.8235	25.3382	No	No
WBGene00012728	Y39G8B.9	7.51957	0.00157314	0.155678	25.2863	66.9278	0	0	42.3869	36.3966	52.856	15.6856	Yes	Yes
WBGene00017207	fbxb-6	8.51932	0.00159583	0.15667	19.6671	57.7416	0	0	9.03327	13.2351	17.2089	28.9579	No	Yes
WBGene00016359	fbxb-88	6.82637	0.00168474	0.162814	22.4767	40.6816	0	0	41.692	91.3224	33.1886	71.1883	Yes	Yes
WBGene00235348	Y94H6A.17	7.74031	0.00175112	0.166625	30.9054	51.1801	0	0	16.6768	21.1762	23.9696	19.3053	No	Yes
WBGene00016424	C34H4.1	7.32476	0.00180206	0.170164	28.0958	72.177	0	0	40.3023	30.4408	33.1886	16.2888	No	Yes
WBGene00020003	R11E3.1	7.98434	0.00188819	0.175616	11.2383	128.606	0	0	26.4049	29.779	23.355	21.1152	Yes	Yes
WBGene00015390	C03F11.4	6.61383	0.00198433	0.18318	44.9534	83.9878	0.771306	0	24.3203	15.2204	14.7505	18.702	Yes	No
WBGene00016559	C41A3.2	7.48925	0.00201031	0.184204	39.3342	49.8677	0	0	18.0665	23.1615	18.4381	18.0987	No	Yes
WBGene00010947	M176.11	7.98192	0.00211725	0.191171	56.1917	31.4954	0	0	10.423	13.8969	15.9797	15.0823	No	Yes
WBGene00022326	fbxa-14	8.14679	0.00215245	0.1915	28.0958	81.3632	0	0	13.8973	9.26459	18.4381	7.84278	No	No
WBGene00045053	K12C11.7	7.57505	0.00216734	0.1915	36.5246	81.3632	0	0	25.0152	11.9116	13.5213	12.6691	No	Yes
WBGene00007932	zip-5	7.06364	0.00235498	0.205148	25.2863	85.3001	0	0	57.674	32.4261	30.7302	16.8921	Yes	Yes
WBGene00013327	Y57G11C.38	7.58101	0.00237992	0.205872	28.0958	70.8647	0	0	21.5409	17.2057	13.5213	19.3053	No	Yes
WBGene00010104	fbxb-60	7.59739	0.00244327	0.209884	8.42875	98.4232	0	0	47.251	38.3819	35.6471	31.9744	No	Yes
WBGene00010461	K01D12.1	7.26088	0.00248021	0.211588	25.2863	59.0539	0	0	29.8793	33.0878	33.8033	16.2888	No	No
WBGene00020242	phat-5	8.18933	0.00252557	0.213981	44.9534	103.672	0	0	6.2538	7.94108	10.4483	1.80987	Yes	No
WBGene00011026	R05D7.1	7.55637	0.0025847	0.217502	22.4767	101.048	0	0	22.2357	19.8527	16.5943	11.4625	No	Yes
WBGene00007769	C27C7.7	8.00399	0.00276576	0.222158	28.0958	59.0539	0	0	7.64354	15.8822	12.9067	17.4954	No	Yes
WBGene00016898	C53C9.2	7.49067	0.00272938	0.222158	36.5246	118.108	0	0	9.03327	11.2499	4.91684	5.42961	Yes	Yes
WBGene00017955	F31E8.5	7.0906	0.00269411	0.222158	47.7629	51.1801	0	0	25.0152	23.1615	15.3651	13.8757	No	Yes
WBGene00022634	ZC581.7	7.42887	0.00274845	0.222158	50.5725	45.9308	0	0	14.5922	17.8674	12.9067	12.6691	Yes	Yes
WBGene00022197	Y71H2B.8	7.24089	0.00278529	0.222284	14.0479	55.117	0	0	31.9639	37.7201	28.2718	38.0073	Yes	Yes
WBGene00000710	col-137	7.36707	0.00290948	0.229237	33.715	112.859	0	0	20.1511	13.2351	10.4483	6.03291	No	Yes
WBGene00235268	Y54G2A.76	7.85366	0.00289162	0.229237	25.2863	81.3632	0	0	11.1179	15.8822	17.2089	8.44607	No	Yes
WBGene00022419	Y102A11A.9	7.48992	0.00313665	0.245572	28.0958	60.3662	0	0	12.5076	27.7938	16.5943	19.3053	Yes	Yes
WBGene00009618	F41E7.2	8.05035	0.00319889	0.248869	14.0479	158.789	0	0	8.3384	7.94108	4.30223	6.6362	No	No
WBGene00006982	zig-5	8.36646	0.00328069	0.253125	8.42875	171.912	0	0	5.55894	11.9116	7.98986	6.03291	No	No
WBGene00013215	Y54G11A.4	7.26794	0.00353651	0.268384	36.5246	65.6155	0	0	22.9306	13.8969	14.1359	10.2559	Yes	Yes
WBGene00044395	R12C12.10	8.12635	0.00366413	0.274699	30.9054	61.6785	0	0	4.86407	6.61756	7.37525	7.84278	Yes	No
WBGene00008246	C50H2.13	7.26976	0.00369951	0.274949	44.9534	48.5554	0	0	18.7614	13.8969	11.6775	12.0658	No	No
WBGene00003448	msp-55	8.24882	0.00371193	0.274949	0	190.285	0	0	67.4021	79.4108	49.1684	53.6929	Yes	Yes
WBGene00012683	asp-17	6.7405	0.00387871	0.27571	56.1917	44.6185	0	0	46.5561	25.1467	22.7404	10.8592	No	Yes
WBGene00009241	F28H7.8	7.5596	0.00389264	0.27571	47.7629	62.9908	0	0	6.94867	9.26459	4.91684	7.23949	Yes	Yes
WBGene00010106	fbxb-61	7.28675	0.0039005	0.27571	30.9054	56.4293	0	0	16.6768	20.5144	11.6775	17.4954	No	No
WBGene00044776	T02B11.8	7.64763	0.003874	0.27571	25.2863	78.7385	0	0	12.5076	11.2499	7.98986	12.0658	Yes	No
WBGene00022108	Y71F9AL.2	7.81501	0.00389071	0.27571	22.4767	48.5554	0	0	10.423	13.2351	15.3651	17.4954	No	Yes
WBGene00235129	ZC518.8	10.4366	0.00387448	0.27571	36.5246	60.3662	0	0	0	0.661756	1.22921	3.01645	No	No
WBGene00010188	F57B1.5	7.3852	0.00399421	0.277575	30.9054	97.1109	0	0	9.72814	17.8674	6.14605	9.65265	No	No
WBGene00020448	fbxa-51	7.1629	0.00394984	0.277575	30.9054	70.8647	0	0	22.9306	16.5439	12.2921	12.0658	No	Yes
WBGene00010098	F55C5.10	7.28232	0.00409197	0.279656	14.0479	61.6785	0	0	29.1844	24.485	22.1258	25.9415	No	No
WBGene00001772	gst-24	7.82397	0.00404876	0.279656	30.9054	74.8016	0	0	4.86407	14.5586	9.83367	8.44607	Yes	No
WBGene00009058	F22E12.1	7.28208	0.0041681	0.283293	28.0958	39.3693	0	0	16.6768	21.1762	19.6673	18.702	Yes	Yes
WBGene00000679	col-105	8.18348	0.0042863	0.28816	70.2396	43.3062	0	0	2.0846	3.30878	4.30223	1.80987	No	No
WBGene00022391	Y95B8A.12	7.96453	0.00431068	0.288233	28.0958	35.4323	0	0	8.3384	9.92635	12.2921	19.3053	Yes	Yes
WBGene00006714	ubc-19	3.94064	0.00445348	0.29618	146.098	351.699	26.2244	1.86197	62.538	80.0725	70.6795	60.3291	Yes	No
WBGene00000490	che-11	7.14737	0.00467967	0.304184	30.9054	53.8047	0	0	12.5076	33.0878	17.2089	16.2888	Yes	Yes
WBGene00022346	pals-17	6.93794	0.00469679	0.304184	16.8575	57.7416	0	0	33.3536	30.4408	25.1988	20.5119	No	Yes
WBGene00001440	fkh-8	6.06459	0.00528595	0.333077	28.0958	43.3062	0.771306	0	25.0152	25.8085	27.6572	25.3382	Yes	No
WBGene00000242	bbs-2	7.23973	0.0054711	0.340088	33.715	45.9308	0	0	14.5922	14.5586	10.4483	13.8757	Yes	No
WBGene00007800	C29A12.6	6.97712	0.00574848	0.341869	25.2863	60.3662	0	0	18.0665	24.485	14.1359	13.2724	No	Yes
WBGene00018738	swip-10	7.07977	0.00571336	0.341869	25.2863	76.1139	0	0	16.6768	25.1467	16.5943	7.84278	No	Yes
WBGene00011093	R07B7.9	7.12634	0.00568028	0.341869	28.0958	55.117	0	0	20.846	13.8969	12.9067	12.6691	Yes	Yes
WBGene00019988	R09F10.5	8.88143	0.00561853	0.341869	0	216.531	0	0	16.6768	15.8822	20.282	10.8592	No	No
WBGene00016698	C46A5.1	6.5108	0.00589379	0.346467	25.2863	65.6155	0.771306	0	14.5922	13.8969	13.5213	18.0987	No	No
WBGene00011495	T05F1.11	6.89511	0.00590982	0.346467	39.3342	47.2431	0	0	16.6768	22.4997	9.83367	13.8757	No	Yes
WBGene00018435	btb-9	7.2324	0.00594317	0.346645	30.9054	47.2431	0	0	21.5409	13.8969	21.5112	8.44607	Yes	Yes
WBGene00000399	cdh-7	7.33147	0.00596891	0.346645	42.1438	38.057	0	0	10.423	18.5292	17.8235	7.84278	Yes	Yes
WBGene00194700	B0025.5	7.31765	0.00640221	0.352137	39.3342	44.6185	0	0	12.5076	8.60283	9.21907	8.44607	No	No
WBGene00008070	C43D7.8	7.83248	0.00654741	0.352137	16.8575	52.4924	0	0	8.3384	8.60283	12.2921	12.0658	No	No
WBGene00009541	cutl-17	7.76475	0.0061793	0.352137	33.715	60.3662	0	0	4.86407	5.95581	7.37525	3.61974	No	No
WBGene00219675	linc-44	9.25476	0.00623343	0.352137	0	170.6	0	0	17.3717	5.95581	24.5842	12.0658	No	Yes
WBGene00021479	oac-55	8.22581	0.00646101	0.352137	22.4767	43.3062	0	0	4.1692	5.29405	11.0629	7.84278	No	No
WBGene00015716	sox-4	6.42158	0.00648441	0.352137	28.0958	34.12	0	0	34.0485	36.3966	24.5842	18.0987	Yes	Yes
WBGene00006778	unc-42	7.04967	0.00633647	0.352137	30.9054	41.9939	0	0	14.5922	21.1762	12.2921	16.2888	No	Yes
WBGene00014947	Y71A12B.14	7.71015	0.00649048	0.352137	8.42875	59.0539	0	0	13.2025	16.5439	21.5112	18.702	Yes	Yes
WBGene00006321	sup-12	2.73765	0.0067112	0.357834	165.766	313.642	23.1392	46.5493	75.0456	109.19	92.8053	81.4442	Yes	No
WBGene00019345	tmem-135	6.55991	0.0070086	0.368921	28.0958	23.6216	0	0	35.4382	33.7496	15.3651	40.4205	No	Yes
WBGene00022611	ZC449.1	7.09363	0.00698402	0.368921	22.4767	55.117	0	0	15.9819	17.2057	12.9067	12.6691	Yes	Yes
WBGene00021472	Y39G10AR.16	6.91523	0.0070427	0.369145	19.6671	45.9308	0	0	20.846	24.485	14.7505	21.7185	Yes	Yes
WBGene00013326	anoh-2	6.42955	0.00712933	0.370545	2.80958	129.919	1.54261	0	43.0818	41.6907	57.1582	47.0567	Yes	Yes
WBGene00020563	T19C3.5	5.11309	0.00711493	0.370545	39.3342	44.6185	2.31392	0	21.5409	41.6907	38.1055	36.8007	No	Yes
WBGene00011984	T24C2.5	8.44265	0.00723258	0.372779	0	145.666	0	0	22.9306	31.1026	24.5842	31.9744	No	Yes
WBGene00023490	F36A2.14	6.96875	0.00734821	0.377167	25.2863	53.8047	0	0	20.1511	15.8822	14.7505	10.2559	No	Yes
WBGene00015997	C18H7.7	7.30717	0.00743892	0.37805	28.0958	87.9247	0	0	6.2538	5.95581	3.68763	3.61974	No	No
WBGene00003892	osm-12	7.42137	0.00749272	0.378306	8.42875	52.4924	0	0	18.7614	21.1762	34.4179	14.479	Yes	Yes
WBGene00050927	B0250.12	7.20888	0.00755924	0.380113	25.2863	35.4323	0	0	11.1179	17.8674	14.7505	16.2888	Yes	Yes
WBGene00022811	ZK721.4	8.41577	0.00772422	0.386836	11.2383	156.165	0	0	1.38973	0.661756	1.22921	0.603291	Yes	No
WBGene00007149	B0334.13	7.77948	0.00789578	0.392252	25.2863	98.4232	0	0	6.2538	3.97054	6.76065	1.20658	No	No
WBGene00012396	Y6D1A.2	6.84431	0.00812988	0.400664	28.0958	36.7447	0	0	15.2871	27.7938	21.5112	12.0658	No	No
WBGene00013700	Y106G6D.3	5.84048	0.00828862	0.405258	22.4767	56.4293	0.771306	0	22.2357	39.0436	21.5112	27.7514	No	Yes
WBGene00235256	Y54G11A.19	7.76324	0.00835727	0.407006	0	102.36	0	0	56.9791	51.617	26.428	74.2047	Yes	Yes
WBGene00016032	C24A3.1	6.14385	0.00839995	0.40748	28.0958	1.31231	0	0	95.1968	79.4108	94.0345	101.353	Yes	Yes
WBGene00007691	C23H4.2	6.92118	0.00868351	0.416491	25.2863	47.2431	0	0	18.0665	15.2204	14.1359	10.2559	No	Yes
WBGene00018595	fbxa-145	2.64334	0.00863601	0.416491	143.289	349.074	21.5966	55.8592	200.817	178.012	151.193	209.945	No	No
WBGene00010650	K08C9.1	6.90217	0.00868671	0.416491	33.715	55.117	0	0	15.2871	12.5734	10.4483	6.03291	No	Yes
WBGene00206375	T08B6.64	6.95274	0.00873027	0.416963	25.2863	30.1831	0	0	17.3717	17.8674	12.9067	21.7185	No	No
WBGene00020489	hot-8	8.07635	0.00881106	0.417597	8.42875	107.609	0	0	2.77947	7.94108	3.68763	7.23949	No	No
WBGene00011097	nhr-206	7.44733	0.00918961	0.428964	19.6671	59.0539	0	0	6.2538	11.9116	7.98986	9.65265	Yes	No
WBGene00012225	W03G11.3	6.82715	0.00918617	0.428964	25.2863	53.8047	0	0	17.3717	16.5439	12.2921	9.04936	No	Yes
WBGene00019859	R03H10.7	7.38525	0.00935398	0.433366	33.715	44.6185	0	0	8.3384	6.61756	9.21907	4.82632	No	No
WBGene00012009	T25B9.3	6.94201	0.00934169	0.433366	30.9054	49.8677	0	0	13.2025	17.8674	14.7505	6.03291	No	No
WBGene00219887	F09E10.16	8.63975	0.00947569	0.433779	30.9054	38.057	0	0	4.86407	0.661756	9.21907	4.82632	No	No
WBGene00020071	R13H9.5	7.42471	0.0095733	0.433779	22.4767	65.6155	0	0	10.423	5.29405	8.60446	4.82632	Yes	Yes
WBGene00005642	srp-1	7.65144	0.00953699	0.433779	19.6671	52.4924	0	0	4.86407	8.60283	8.60446	7.84278	Yes	No
WBGene00020560	T19C3.2	6.82522	0.0094901	0.433779	19.6671	45.9308	0	0	18.0665	30.4408	27.0426	9.65265	No	Yes
WBGene00021908	Y55B1AR.4	7.1422	0.00956996	0.433779	28.0958	53.8047	0	0	7.64354	13.2351	6.76065	9.04936	No	Yes
WBGene00017842	nep-12	7.97582	0.00967372	0.43673	14.0479	47.2431	0	0	5.55894	5.29405	10.4483	9.04936	Yes	No
WBGene00220066	T09B9.10	7.64616	0.00972471	0.437435	106.764	0	0	0	61.8432	76.7637	61.4605	54.2961	No	No
WBGene00019117	nhr-144	7.58326	0.00995907	0.446354	28.0958	51.1801	0	0	6.94867	3.97054	7.37525	4.22303	No	Yes
WBGene00016078	C24H12.9	7.21026	0.0100387	0.446603	30.9054	48.5554	0	0	5.55894	15.2204	7.37525	9.65265	Yes	No
WBGene00003729	nhx-1	6.2071	0.0100729	0.446603	39.3342	62.9908	0.771306	0	13.8973	6.61756	7.98986	8.44607	No	Yes
WBGene00011248	R11D1.10	1.99188	0.010038	0.446603	140.479	255.9	39.3366	70.755	329.367	328.893	332.501	375.85	Yes	Yes
WBGene00013149	Y53F4B.1	6.13539	0.0102962	0.454872	11.2383	59.0539	0.771306	0	21.5409	28.4555	34.4179	20.5119	No	Yes
WBGene00006690	twk-39	7.04218	0.0104174	0.458589	33.715	57.7416	0	0	9.72814	8.60283	7.98986	3.61974	Yes	No
WBGene00015087	B0252.1	6.29813	0.0104944	0.460341	25.2863	59.0539	0	0	36.1331	25.1467	15.9797	9.04936	No	Yes
WBGene00017795	F25F8.1	2.51997	0.0105526	0.461258	168.575	422.564	55.534	46.5493	61.8432	76.7637	78.0548	59.1225	No	No
WBGene00002246	lag-2	6.11801	0.0107182	0.465207	50.5725	45.9308	1.54261	0	5.55894	7.27932	11.6775	6.03291	No	No
WBGene00008706	gba-3	6.79056	0.0107768	0.465401	0	43.3062	0	0	66.7072	57.5728	67.6065	68.7751	Yes	Yes
WBGene00018907	F55G1.15	6.88957	0.0112163	0.471701	14.0479	112.859	0	0	23.6255	17.8674	3.68763	13.2724	No	Yes
WBGene00018360	irld-8	7.17228	0.0112873	0.471701	14.0479	74.8016	0	0	10.423	11.9116	9.21907	6.6362	No	Yes
WBGene00021079	W08A12.2	8.66634	0.0112446	0.471701	0	160.102	0	0	6.2538	7.94108	6.76065	9.04936	Yes	No
WBGene00013148	Y53F4A.2	6.97425	0.0110548	0.471701	30.9054	60.3662	0	0	11.8127	7.27932	4.30223	7.23949	No	No
WBGene00000764	coq-4	1.79723	0.0115722	0.471858	362.436	224.405	68.6462	109.856	330.757	304.408	366.304	301.042	No	No
WBGene00010674	K08E7.6	7.21364	0.0115053	0.471858	22.4767	99.7355	0	0	2.77947	13.2351	4.91684	3.61974	No	No
WBGene00011484	T05E11.8	8.21491	0.0115175	0.471858	0	111.546	0	0	20.846	19.8527	21.5112	25.9415	Yes	Yes
WBGene00007180	B0457.6	6.88752	0.0120903	0.479689	19.6671	40.6816	0	0	14.5922	15.2204	15.3651	10.2559	No	No
WBGene00000435	ceh-10	6.89406	0.0120876	0.479689	28.0958	36.7447	0	0	10.423	15.2204	9.83367	10.8592	No	Yes
WBGene00009620	fip-5	6.21323	0.0119468	0.479689	28.0958	39.3693	0	0	23.6255	35.7348	17.8235	10.8592	No	No
WBGene00022349	Y82E9BR.17	1.60574	0.0120754	0.479689	452.343	809.695	168.916	212.265	470.425	610.801	412.4	574.936	Yes	No
WBGene00219736	linc-20	7.72753	0.0121769	0.481239	22.4767	39.3693	0	0	3.47433	6.61756	6.14605	9.04936	No	No
WBGene00001751	gst-3	8.45006	0.0122864	0.48402	0	213.906	0	0	3.47433	3.30878	2.45842	2.41316	Yes	No
WBGene00018969	F56D3.1	6.33501	0.0125535	0.490608	19.6671	36.7447	0	0	27.0998	30.4408	24.5842	11.4625	Yes	Yes
WBGene00019868	R04B3.3	8.61145	0.0125726	0.490608	0	161.414	0	0	6.2538	4.63229	6.14605	5.42961	No	No
WBGene00023245	C33E10.3	5.24247	0.0127062	0.491173	30.9054	250.651	0	9.30987	35.4382	39.7054	29.501	53.6929	No	No
WBGene00000746	col-173	7.29431	0.0126789	0.491173	33.715	49.8677	0	0	6.94867	14.5586	15.3651	2.41316	No	Yes
WBGene00009738	hecw-1	7.31655	0.0128589	0.492461	11.2383	59.0539	0	0	9.72814	10.5881	11.6775	8.44607	No	Yes
WBGene00043996	fbxb-87	6.5452	0.0129513	0.493721	16.8575	41.9939	0	0	18.0665	25.8085	14.1359	16.2888	No	No
WBGene00015897	nhr-156	6.47573	0.0130753	0.496139	16.8575	44.6185	0	0	37.5228	18.5292	24.5842	10.8592	No	Yes
WBGene00006642	tsp-16	8.21598	0.0132415	0.499382	0	173.225	0	0	11.1179	9.92635	9.21907	6.6362	No	No
WBGene00009213	thn-1	6.62246	0.013453	0.505815	22.4767	535.422	0	0	10.423	352.716	25.8134	2.41316	Yes	No
WBGene00012073	cpd-2	5.51279	0.013589	0.50938	11.2383	10.4985	0	0	52.8099	47.6465	52.856	40.4205	Yes	Yes
WBGene00002393	lpr-1	6.58558	0.0136861	0.509942	19.6671	32.8077	0	0	24.3203	15.2204	19.0527	12.6691	Yes	No
WBGene00020418	T10E9.8	6.94338	0.0137416	0.510461	16.8575	22.3093	0	0	16.6768	11.9116	12.9067	26.5448	No	Yes
WBGene00001429	fkb-4	7.82717	0.0137993	0.511068	0	102.36	0	0	22.9306	31.7643	31.9594	21.1152	No	Yes
WBGene00003684	nhr-94	7.72241	0.0138787	0.512477	0	112.859	0	0	27.0998	33.0878	22.7404	26.5448	No	Yes
WBGene00017408	sdz-11	8.05476	0.013933	0.512949	0	85.3001	0	0	24.3203	15.8822	24.5842	30.1645	No	Yes
WBGene00013734	Y111B2A.10	1.08265	0.0140903	0.51567	901.877	1077.41	542.228	539.972	726.831	708.741	743.672	916.398	Yes	Yes
WBGene00019426	cutl-16	7.19148	0.0141982	0.516225	87.0971	0	0	0	74.3508	68.1609	59.6166	47.0567	Yes	Yes
WBGene00011683	phat-6	5.53522	0.0142646	0.516225	47.7629	152.228	0	3.72395	11.8127	7.94108	9.21907	4.22303	Yes	No
WBGene00006509	tag-164	5.65896	0.0147081	0.524656	28.0958	45.9308	0.771306	0	20.846	18.5292	14.1359	15.6856	No	Yes
WBGene00014067	ZK675.4	8.06072	0.0147672	0.524656	0	137.792	0	0	14.5922	19.1909	19.0527	9.65265	No	No
WBGene00021342	Y35H6.3	3.91578	0.0150328	0.528282	154.527	55.117	14.6548	0	79.2148	64.1904	75.5964	91.0969	No	Yes
WBGene00022712	ZK355.2	4.02978	0.0150061	0.528282	61.8109	242.777	1.54261	14.8958	40.9972	56.2493	37.4909	41.0238	Yes	Yes
WBGene00002252	lat-2	6.66676	0.0151745	0.531752	47.7629	89.237	0	0	3.47433	3.97054	0.614605	1.80987	Yes	No
WBGene00219824	C18C4.17	6.95808	0.0153391	0.534359	0	60.3662	0	0	77.8251	36.3966	69.4503	32.5777	No	No
WBGene00010010	gmeb-2	7.81355	0.0153653	0.534359	0	137.792	0	0	17.3717	27.7938	19.0527	13.2724	Yes	Yes
WBGene00010691	K08H2.4	7.36981	0.0163001	0.556996	0	68.2401	0	0	26.4049	41.6907	36.2617	35.5941	No	Yes
WBGene00010887	M7.12	7.26013	0.0162732	0.556996	2.80958	83.9878	0	0	20.1511	14.5586	11.6775	15.0823	No	Yes
WBGene00219949	F44E5.16	1.76195	0.0168031	0.569465	95.5259	78.7385	20.0539	39.1014	767.133	500.95	825.414	585.795	No	No
WBGene00077636	Y46G5A.43	6.90661	0.016945	0.571745	39.3342	19.6846	0	0	8.3384	11.9116	8.60446	9.65265	No	Yes
WBGene00019864	ceh-93	1.43522	0.0173403	0.578166	384.913	375.32	124.18	182.473	290.454	307.055	312.834	334.223	No	No
WBGene00044797	F13E9.13	7.58276	0.0174025	0.578678	0	85.3001	0	0	22.2357	31.1026	25.8134	26.5448	No	No
WBGene00000491	che-12	8.11485	0.0175347	0.580812	0	115.483	0	0	9.03327	15.8822	14.7505	11.4625	Yes	Yes
WBGene00019569	K09D9.12	3.69928	0.017823	0.584801	101.145	51.1801	3.85653	11.1718	25.7101	29.779	35.6471	31.9744	No	Yes
WBGene00019547	K09C4.1	6.28801	0.0179954	0.587343	19.6671	34.12	0	0	13.2025	36.3966	11.6775	19.9086	No	Yes
WBGene00018926	F56A11.6	6.66054	0.0181593	0.588656	14.0479	34.12	0	0	15.9819	13.8969	14.7505	12.6691	No	Yes
WBGene00020083	R57.2	6.68956	0.0181784	0.588656	14.0479	47.2431	0	0	11.1179	17.8674	11.6775	9.65265	No	No
WBGene00020047	ttr-32	7.76941	0.018465	0.596376	0	136.48	0	0	13.2025	22.4997	15.9797	9.04936	No	Yes
WBGene00016759	C49A9.5	6.17681	0.0192245	0.60665	5.61917	52.4924	0	0	50.0304	27.7938	20.8966	21.1152	No	Yes
WBGene00008659	clec-151	7.6404	0.0191486	0.60665	0	83.9878	0	0	21.5409	22.4997	25.1988	20.5119	No	Yes
WBGene00019817	R02C2.6	3.91732	0.0191155	0.60665	98.3355	115.483	13.8835	0	31.9639	43.0142	41.7931	38.6106	No	No
WBGene00044389	C27D6.12	4.79999	0.019669	0.617527	33.715	405.503	0	11.1718	41.692	42.3524	25.8134	27.7514	Yes	No
WBGene00009774	F46B6.9	7.62596	0.0202682	0.629464	25.2863	56.4293	0	0	2.77947	0.661756	1.22921	2.41316	Yes	No
WBGene00021850	Y54F10AM.6	4.40193	0.0206229	0.629464	61.8109	101.048	8.48436	0	20.1511	21.838	35.6471	15.6856	Yes	No
WBGene00022123	Y71F9AR.2	7.81758	0.0206822	0.629464	0	97.1109	0	0	15.9819	14.5586	15.3651	15.6856	No	Yes
WBGene00009155	lhfp-4	8.01225	0.0209207	0.631192	0	102.36	0	0	14.5922	8.60283	15.3651	10.2559	No	No
WBGene00010994	lgc-25	8.02144	0.0211223	0.635726	0	86.6124	0	0	11.1179	12.5734	17.8235	13.2724	No	Yes
WBGene00015298	C01F1.3	2.14971	0.0212679	0.635815	205.1	566.917	130.351	57.7212	198.037	341.466	312.219	274.497	Yes	Yes
WBGene00010612	K07A1.5	6.40535	0.0213309	0.635815	25.2863	28.8708	0	0	15.9819	13.2351	12.2921	7.84278	No	Yes
WBGene00020967	W03A5.2	6.27806	0.0214007	0.636362	22.4767	23.6216	0	0	20.846	15.2204	11.0629	15.6856	No	Yes
WBGene00206384	acly-1	10.1989	0.0214893	0.637465	11.2383	59.0539	0	0	0	0	1.22921	0.603291	No	Yes
WBGene00003595	ngn-1	7.279	0.0215552	0.637889	0	61.6785	0	0	22.2357	33.7496	23.355	38.0073	Yes	Yes
WBGene00015467	basl-1	6.49053	0.0216656	0.638783	19.6671	32.8077	0	0	16.6768	12.5734	14.7505	7.23949	Yes	Yes
WBGene00016114	flp-27	7.59861	0.0217135	0.638783	0	188.972	0	1.86197	4.86407	5.95581	6.14605	9.04936	Yes	No
WBGene00235157	T03D8.8	7.19009	0.0217403	0.638783	25.2863	64.3031	0	0	2.0846	1.32351	1.22921	1.20658	No	No
WBGene00011141	R08B4.5	8.19254	0.0219248	0.640168	36.5246	57.7416	0	0	0	1.32351	0.614605	1.20658	No	No
WBGene00000830	ctl-1	7.16246	0.0222891	0.648745	0	56.4293	0	0	26.4049	30.4408	31.9594	30.7678	Yes	Yes
WBGene00219849	C36C9.10	6.04316	0.0225938	0.649608	28.0958	0	0	0	102.145	53.6023	97.7221	70.585	No	No
WBGene00012552	enu-3.5	4.73806	0.0226339	0.649608	36.5246	106.297	4.62783	0	14.5922	10.5881	11.0629	13.8757	Yes	No
WBGene00010773	K11E4.1	8.96202	0.0226145	0.649608	0	91.8616	0	0	2.77947	1.32351	5.53144	4.22303	No	No
WBGene00006623	try-5	8.86204	0.0225492	0.649608	0	81.3632	0	0	2.77947	3.30878	9.21907	6.03291	Yes	No
WBGene00014052	ZK669.2	7.79491	0.0224483	0.649608	0	107.609	0	0	11.8127	15.8822	16.5943	8.44607	No	Yes
WBGene00000510	cka-2	8.04982	0.0230152	0.655987	0	98.4232	0	0	5.55894	14.5586	11.0629	12.6691	No	No
WBGene00008462	E02H4.4	6.57018	0.0229776	0.655987	36.5246	48.5554	0	0	3.47433	13.8969	5.53144	3.01645	Yes	No
WBGene00008500	F01D5.10	6.91781	0.0231995	0.656699	28.0958	39.3693	0	0	5.55894	5.29405	6.14605	2.41316	No	No
WBGene00022572	ZC239.14	7.03437	0.0231467	0.656699	19.6671	48.5554	0	0	6.2538	4.63229	6.76065	2.41316	Yes	No
WBGene00008363	D1046.2	0.944682	0.0232536	0.656728	1236.22	1144.33	637.099	577.212	1186.83	1056.82	990.128	1216.23	Yes	No
WBGene00019167	H06I04.1	1.26558	0.0238881	0.668542	443.914	493.428	249.132	163.854	449.579	420.215	462.183	464.534	Yes	Yes
WBGene00021358	Y37E11AL.2	5.99571	0.0240433	0.669916	25.2863	15.7477	0	0	21.5409	27.132	22.7404	10.8592	Yes	Yes
WBGene00012863	Y45F3A.8	9.07766	0.0243597	0.671113	0	97.1109	0	0	0.694867	3.30878	7.37525	2.41316	No	No
WBGene00006040	ssp-11	6.66982	0.0244981	0.673425	19.6671	51.1801	0	0	6.2538	7.27932	4.30223	4.22303	Yes	No
WBGene00016532	C39D10.5	7.32793	0.0245663	0.673803	14.0479	49.8677	0	0	2.77947	3.30878	3.68763	3.01645	Yes	No
WBGene00007425	C08B6.4	7.76224	0.0246802	0.675428	92.7163	0	0	0	15.9819	25.1467	30.1156	12.6691	Yes	Yes
WBGene00009393	clec-62	1.55822	0.0248963	0.678343	609.68	1304.44	209.795	221.575	521.845	372.569	357.085	234.68	Yes	No
WBGene00011289	R102.2	6.15541	0.0251826	0.679238	0	41.9939	0	0	74.3508	48.3082	47.9392	41.627	Yes	Yes
WBGene00175027	W02F12.8	7.67605	0.0251296	0.679238	0	94.4862	0	0	11.1179	17.2057	15.9797	10.8592	Yes	No
WBGene00022707	ZK354.6	7.74447	0.0251087	0.679238	0	94.4862	0	0	13.2025	13.2351	17.8235	8.44607	No	No
WBGene00009162	F26E4.7	1.89608	0.0254482	0.67986	199.481	240.153	80.2158	44.6874	117.433	109.852	131.525	111.609	Yes	No
WBGene00019189	H11L12.1	7.09076	0.0255016	0.67986	70.2396	0	0	0	38.2177	39.7054	26.428	41.0238	Yes	Yes
WBGene00021815	Y53G8AR.8	1.55629	0.0254742	0.67986	598.442	271.648	126.494	180.611	608.009	473.818	558.061	565.283	No	Yes
WBGene00008511	F01G10.9	7.43401	0.0255675	0.680152	0	85.3001	0	0	18.0665	21.1762	21.5112	13.2724	No	Yes
WBGene00018346	F42C5.4	7.31956	0.0259074	0.687237	0	102.36	0	0	17.3717	24.485	12.9067	15.6856	Yes	Yes
WBGene00017068	D2092.8	9.11488	0.0261872	0.689692	0	108.922	0	0	0.694867	0.661756	0.614605	2.41316	No	No
WBGene00008929	F18A11.2	7.32352	0.0261862	0.689692	70.2396	0	0	0	27.7947	30.4408	36.2617	22.925	Yes	Yes
WBGene00017974	vps-41	1.34485	0.0262607	0.689692	573.155	414.69	233.706	195.507	289.065	327.569	396.42	287.77	Yes	Yes
WBGene00012633	Y38H6C.21	7.24599	0.0265605	0.69315	0	115.483	0	0	19.4563	21.838	13.5213	10.2559	No	No
WBGene00001374	exp-2	7.89309	0.026687	0.694987	0	116.796	0	0	7.64354	5.95581	3.68763	8.44607	No	No
WBGene00020490	tmc-1	7.50193	0.0269387	0.696264	0	89.237	0	0	12.5076	21.838	19.6673	10.8592	Yes	Yes
WBGene00011053	arrd-12	8.83456	0.0272039	0.696523	0	111.546	0	0	0.694867	0.661756	1.22921	1.20658	No	No
WBGene00017663	F21D12.3	7.31059	0.0272528	0.696523	0	160.102	0	0	9.72814	11.2499	4.30223	4.82632	Yes	Yes
WBGene00019153	H04M03.3	1.10756	0.027472	0.697237	775.445	552.482	388.738	335.155	573.96	598.228	741.213	642.504	No	Yes
WBGene00003754	nlp-16	6.28884	0.0275062	0.697237	22.4767	81.3632	0	0	6.2538	6.61756	1.22921	3.01645	Yes	No
WBGene00021320	Y34B4A.4	7.39199	0.0274518	0.697237	0	78.7385	0	0	18.0665	18.5292	17.8235	16.2888	No	Yes
WBGene00016069	C24H10.3	7.27486	0.0276309	0.698246	0	104.985	0	0	18.7614	19.8527	11.0629	13.8757	No	No
WBGene00011682	snt-7	7.16502	0.0277402	0.698873	42.1438	28.8708	0	0	2.0846	1.32351	1.22921	1.80987	No	No
WBGene00015409	C03H5.7	6.71969	0.0279339	0.702103	25.2863	53.8047	0	0	2.0846	7.27932	3.07302	2.41316	No	No
WBGene00008900	F16H6.10	4.05541	0.027982	0.702103	67.43	165.351	0	11.1718	66.7072	62.2051	36.8763	53.6929	No	No
WBGene00012437	hum-9	5.89634	0.028085	0.703183	25.2863	41.9939	0.771306	0	9.03327	5.29405	6.76065	7.23949	Yes	Yes
WBGene00015679	C10F3.7	7.71842	0.0283166	0.705498	0	110.234	0	0	7.64354	17.2057	16.5943	4.22303	Yes	No
WBGene00018521	F46H5.5	8.47744	0.0289057	0.715127	0	98.4232	0	0	2.0846	3.30878	6.76065	1.80987	No	No
WBGene00008168	C48B4.3	6.96663	0.0294382	0.715278	0	66.9278	0	0	22.9306	32.4261	24.5842	20.5119	Yes	Yes
WBGene00044032	ceh-99	1.9461	0.0295263	0.715278	320.293	177.162	47.821	74.4789	101.451	117.793	115.546	91.0969	Yes	No
WBGene00010774	K11E4.2	7.48935	0.0289978	0.715278	0	61.6785	0	0	11.1179	20.5144	20.8966	19.3053	No	Yes
WBGene00021416	mksr-2	6.81434	0.0292253	0.715278	56.1917	9.18616	0	0	9.03327	5.29405	6.14605	4.82632	No	No
WBGene00004567	rrn-2.1	1.16425	0.0293518	0.715278	410168	201660	126119	177368	1.00748e+06	804853	1.16932e+06	845459	No	No
WBGene00004827	skr-21	1.73444	0.0296057	0.715278	300.626	782.136	143.463	195.507	201.511	290.511	245.227	263.638	Yes	No
WBGene00021213	Y18H1A.9	4.12457	0.0294095	0.715278	143.289	59.0539	9.25567	0	15.2871	21.1762	19.6673	12.6691	Yes	No
WBGene00220238	ZK185.9	0.984065	0.0291979	0.715278	18613.5	13179.5	6603.15	7658.3	102033	82534.9	100491	63282.2	No	No
WBGene00016429	C35A11.2	7.45335	0.0302086	0.721751	2.80958	53.8047	0	0	4.86407	5.95581	7.37525	7.23949	Yes	No
WBGene00021773	fbxb-42	3.63741	0.0300493	0.721751	81.478	208.657	20.8253	0	45.1664	72.7932	57.1582	54.8994	No	No
WBGene00010522	K03A11.5	7.36534	0.030282	0.721751	0	99.7355	0	0	12.5076	18.5292	7.98986	14.479	No	Yes
WBGene00077772	T02G6.10	7.28366	0.0302634	0.721751	64.6205	0	0	0	22.9306	25.8085	27.6572	24.7349	No	Yes
WBGene00000113	alh-7	1.4637	0.0310303	0.735336	351.198	520.987	1278.05	599.555	94.5019	129.704	714.785	615.356	Yes	No
WBGene00007264	C02F4.4	7.08751	0.0315711	0.738251	5.61917	56.4293	0	0	4.1692	7.94108	7.37525	4.22303	Yes	No
WBGene00008048	hpo-41	7.84729	0.0314094	0.738251	0	99.7355	0	0	4.86407	5.95581	4.91684	6.03291	No	Yes
WBGene00009370	set-10	3.40698	0.0313003	0.738251	98.3355	301.831	40.8792	0	134.804	142.939	156.724	155.649	Yes	No
WBGene00235355	ZK250.15	7.85925	0.0315709	0.738251	5.61917	47.2431	0	0	2.0846	2.64703	1.84381	7.23949	No	No
WBGene00018841	F54H5.5	7.47433	0.0318105	0.741047	0	112.859	0	0	10.423	9.92635	9.83367	4.22303	No	Yes
WBGene00002204	kin-21	7.31378	0.0321092	0.7466	0	148.291	0	0	7.64354	6.61756	4.30223	2.41316	No	Yes
WBGene00022330	fbxa-80	6.46995	0.0322198	0.747274	11.2383	51.1801	0	0	10.423	11.2499	9.83367	3.61974	Yes	Yes
WBGene00003420	msh-4	6.17279	0.032259	0.747274	19.6671	52.4924	0.771306	0	2.77947	3.30878	3.07302	3.61974	Yes	No
WBGene00008954	F19C6.5	5.75503	0.0325717	0.751702	19.6671	5.24924	0	0	27.0998	23.8232	25.1988	24.7349	No	No
WBGene00015925	C17H11.5	8.59426	0.0337105	0.754153	0	95.7986	0	0	2.0846	0.661756	1.22921	3.61974	Yes	No
WBGene00009449	F35H8.4	7.44277	0.0328301	0.754153	0	99.7355	0	0	13.8973	9.92635	5.53144	12.6691	No	Yes
WBGene00009691	F44E5.4	2.84235	0.0330885	0.754153	39.3342	311.017	27.767	13.0338	242.509	156.836	220.643	117.038	Yes	Yes
WBGene00001453	flp-10	7.63002	0.0328973	0.754153	0	122.045	0	0	4.1692	8.60283	2.45842	6.6362	No	No
WBGene00044062	snb-6	7.74939	0.0332903	0.754153	0	66.9278	0	0	6.94867	11.2499	12.9067	12.6691	Yes	No
WBGene00006220	str-176	7.35863	0.0332663	0.754153	0	123.357	0	0	6.2538	14.5586	4.30223	7.84278	Yes	Yes
WBGene00006140	str-81	7.33348	0.0334499	0.754153	75.8588	0	0	0	15.2871	27.132	16.5943	23.5283	Yes	Yes
WBGene00012792	Y43D4A.6	5.58913	0.0337012	0.754153	33.715	41.9939	0	1.86197	11.1179	13.8969	7.98986	12.6691	No	Yes
WBGene00012851	Y44A6C.2	1.97096	0.0332275	0.754153	269.72	258.525	107.211	35.3775	133.414	133.013	157.339	129.707	No	No
WBGene00011963	T23G5.3	7.67968	0.0339097	0.75579	0	107.609	0	0	6.94867	3.97054	3.68763	5.42961	Yes	Yes
WBGene00012444	Y15E3A.5	5.2265	0.0340162	0.7568	19.6671	106.297	0	3.72395	11.8127	13.2351	10.4483	12.0658	Yes	No
WBGene00044756	F58F12.4	7.3933	0.0343293	0.761027	0	94.4862	0	0	7.64354	16.5439	7.98986	10.8592	No	No
WBGene00001787	gst-39	6.83491	0.0342843	0.761027	50.5725	0	0	0	36.8279	27.132	36.8763	27.7514	No	Yes
WBGene00010268	arrd-10	7.91174	0.0350314	0.770159	0	80.0509	0	0	4.86407	8.60283	13.5213	4.22303	Yes	Yes
WBGene00018078	F35H12.6	10.8662	0.0351876	0.770159	0	83.9878	0	0	0	0	1.22921	1.20658	No	No
WBGene00002178	jnk-1	7.0483	0.0352393	0.770159	0	69.5524	0	0	13.8973	27.132	16.5943	17.4954	Yes	Yes
WBGene00019785	M70.3	6.91903	0.0351314	0.770159	70.2396	0	0	0	36.1331	26.4703	21.5112	26.5448	No	Yes
WBGene00015678	mcp-1	2.028	0.0348046	0.770159	137.67	288.708	49.3636	57.7212	68.097	92.6459	80.5132	82.6508	No	No
WBGene00022337	Y82E9BR.4	7.33293	0.0349031	0.770159	84.2875	0	0	0	22.2357	16.5439	20.8966	12.0658	Yes	Yes
WBGene00022338	Y82E9BR.5	7.65553	0.0356352	0.777439	0	98.4232	0	0	5.55894	5.29405	4.91684	4.82632	No	No
WBGene00018103	F36H5.4	4.25777	0.0359615	0.7777	50.5725	76.1139	0	9.30987	32.6587	33.7496	45.4807	36.8007	Yes	No
WBGene00014261	shk-1	6.80468	0.0358477	0.7777	2.80958	51.1801	0	0	9.72814	11.9116	11.6775	7.84278	No	Yes
WBGene00012247	W04E12.2	6.6549	0.035936	0.7777	44.9534	0	0	0	30.5741	38.3819	31.9594	37.404	No	Yes
WBGene00004814	skr-8	1.67025	0.036149	0.77903	382.104	195.534	88.7002	154.544	182.055	236.909	283.333	276.91	Yes	No
WBGene00006308	sul-1	6.89716	0.0362447	0.779733	53.3821	0	0	0	25.0152	31.7643	30.7302	25.9415	Yes	Yes
WBGene00012974	Y48A6C.1	5.85135	0.0363831	0.781352	28.0958	5.24924	0	0	18.7614	31.1026	14.7505	24.1316	Yes	Yes
WBGene00011075	R07A4.4	7.22488	0.0365255	0.78139	8.42875	56.4293	0	0	3.47433	1.98527	4.30223	1.20658	Yes	No
WBGene00044417	C08F1.11	3.67312	0.0368811	0.783883	47.7629	49.8677	4.62783	0	43.7766	43.0142	26.428	35.5941	No	No
WBGene00022465	ift-20	7.7898	0.0368338	0.783883	0	101.048	0	0	4.86407	6.61756	9.21907	1.80987	No	No
WBGene00016808	C50D2.5	0.820505	0.0373969	0.787504	1014.26	1002.6	610.874	599.555	1496.74	1232.19	1433.87	1459.36	No	No
WBGene00195213	F11C1.9	6.65844	0.0376873	0.787504	28.0958	53.8047	0	0	1.38973	1.98527	1.22921	0.603291	No	No
WBGene00022190	josd-1	2.69322	0.0374237	0.787504	39.3342	53.8047	12.3409	1.86197	127.161	88.6754	117.389	115.228	No	Yes
WBGene00016093	srsx-34	6.99534	0.0376506	0.787504	2.80958	90.5493	0	0	3.47433	4.63229	1.22921	3.61974	No	No
WBGene00044684	T08G11.2	5.81596	0.0375537	0.787504	22.4767	38.057	0	0	11.8127	16.5439	6.76065	4.82632	No	No
WBGene00013796	Y116A8C.19	6.46827	0.0375125	0.787504	42.1438	0	0	0	36.1331	42.3524	28.8864	45.2468	No	Yes
WBGene00003939	pax-3	6.37121	0.0380697	0.78961	0	38.057	0	0	25.7101	38.3819	26.428	33.7843	No	Yes
WBGene00020276	T05H4.15	6.99004	0.0380657	0.78961	0	83.9878	0	0	15.9819	19.8527	10.4483	13.2724	Yes	Yes
WBGene00007623	C16C10.2	0.973099	0.0388364	0.795441	595.632	795.259	418.048	370.533	1385.56	1072.71	1476.28	1256.05	Yes	Yes
WBGene00016492	C37A2.6	5.98962	0.0387639	0.795441	33.715	0	0	0	63.9278	45.6612	41.7931	51.883	No	Yes
WBGene00019109	F59E11.2	8.14287	0.0385378	0.795441	14.0479	53.8047	0	0	0	1.32351	1.22921	1.20658	No	No
WBGene00010433	H40L08.1	1.34475	0.0394391	0.802939	376.484	301.831	114.153	165.716	227.916	246.835	262.436	232.87	Yes	Yes
WBGene00018828	sdz-21	6.62358	0.0394654	0.802939	0	49.8677	0	0	18.7614	35.0731	22.1258	24.1316	No	Yes
WBGene00012168	W01A8.6	7.41787	0.039356	0.802939	0	77.4262	0	0	8.3384	10.5881	10.4483	7.84278	Yes	Yes
WBGene00019906	R05G9R.1	6.89835	0.0395333	0.803	0	53.8047	0	0	13.8973	29.1173	27.6572	13.8757	No	Yes
WBGene00206482	B0416.10	7.03291	0.0399487	0.810107	42.1438	0	0	0	24.3203	15.8822	24.5842	31.3711	No	Yes
WBGene00003885	osm-5	6.63165	0.0402167	0.812878	0	44.6185	0	0	20.846	28.4555	26.428	21.1152	Yes	Yes
WBGene00045167	F43A11.8	6.26484	0.0405845	0.815491	0	40.6816	0	0	38.2177	30.4408	33.1886	22.925	No	No
WBGene00022675	gbb-2	4.81775	0.040581	0.815491	36.5246	77.4262	0	3.72395	11.1179	18.5292	11.6775	10.2559	Yes	Yes
WBGene00014194	ZK1037.6	7.21301	0.0408401	0.817464	0	74.8016	0	0	16.6768	8.60283	11.0629	10.8592	No	Yes
WBGene00044495	Y54G2A.40	7.26952	0.0409756	0.818047	0	87.9247	0	0	9.72814	9.26459	6.14605	8.44607	No	No
WBGene00045269	F46G11.6	7.40136	0.0411632	0.818632	0	86.6124	0	0	8.3384	6.61756	6.14605	6.6362	Yes	No
WBGene00015055	pitr-3	6.84012	0.0412462	0.818965	0	73.4893	0	0	20.846	18.5292	14.7505	12.0658	Yes	Yes
WBGene00016731	C46H11.7	7.77827	0.0422329	0.820846	0	94.4862	0	0	2.0846	3.30878	3.68763	1.80987	No	No
WBGene00011104	cut-5	7.21146	0.0422249	0.820846	0	48.5554	0	0	11.8127	13.8969	21.5112	12.6691	Yes	Yes
WBGene00009713	F44G4.3	1.7288	0.0423363	0.820846	210.719	204.72	94.8706	29.7916	339.095	275.952	318.365	308.281	No	No
WBGene00001953	hlh-8	9.37342	0.0419351	0.820846	0	90.5493	0	0	0	1.32351	3.07302	1.20658	No	No
WBGene00009799	lgc-47	6.84289	0.0419567	0.820846	2.80958	52.4924	0	0	5.55894	9.92635	7.98986	6.03291	Yes	No
WBGene00011213	R10E8.8	6.74506	0.0418857	0.820846	0	56.4293	0	0	22.2357	21.1762	19.0527	16.8921	Yes	Yes
WBGene00007117	spe-42	6.79434	0.0420894	0.820846	16.8575	51.1801	0	0	2.0846	1.32351	1.22921	1.20658	No	No
WBGene00021215	Y18H1A.11	6.60272	0.0420427	0.820846	0	91.8616	0	0	21.5409	27.132	11.0629	11.4625	Yes	Yes
WBGene00013048	Y50E8A.5	6.97015	0.0415433	0.820846	0	55.117	0	0	13.8973	21.1762	20.8966	13.8757	No	Yes
WBGene00044047	Y57A10C.11	6.94843	0.0425929	0.824528	0	41.9939	0	0	14.5922	17.8674	23.9696	17.4954	No	Yes
WBGene00007490	mks-5	6.0004	0.0429822	0.825501	33.715	0	0	0	37.5228	60.2198	43.0223	41.0238	Yes	Yes
WBGene00020196	T03G11.3	6.54993	0.0430207	0.825501	8.42875	41.9939	0	0	6.2538	7.27932	6.76065	4.22303	No	No
WBGene00022162	Y71G12B.27	6.95184	0.0429891	0.825501	0	82.6755	0	0	13.2025	16.5439	9.83367	9.65265	No	Yes
WBGene00015035	otpl-1	5.48798	0.0431856	0.826944	30.9054	59.0539	0	3.72395	3.47433	3.97054	5.53144	6.03291	Yes	No
WBGene00017773	dct-6	1.17296	0.0432709	0.827277	671.491	828.067	331.661	256.952	168.158	206.468	181.308	150.823	Yes	No
WBGene00077701	poml-3	6.08717	0.0433367	0.827277	0	35.4323	0	0	27.7947	44.3377	28.8864	30.7678	No	Yes
WBGene00015728	C13A10.1	7.0489	0.0438257	0.829693	73.0492	0	0	0	27.7947	13.8969	23.355	10.2559	No	Yes
WBGene00017421	cutl-29	7.00361	0.04374	0.829693	47.7629	0	0	0	15.2871	23.8232	27.6572	19.3053	No	Yes
WBGene00175035	F54C9.14	7.45536	0.0439246	0.829693	0	77.4262	0	0	5.55894	7.94108	6.76065	6.6362	No	No
WBGene00194680	Y17D7C.6	6.71319	0.0439328	0.829693	25.2863	36.7447	0	0	2.77947	1.32351	1.84381	1.20658	No	No
WBGene00018575	clec-119	5.91112	0.0441511	0.831277	11.2383	40.6816	0	0	12.5076	15.2204	8.60446	5.42961	No	Yes
WBGene00021326	Y34B4A.10	6.27315	0.044146	0.831277	5.61917	49.8677	0	0	7.64354	20.5144	12.2921	4.82632	No	Yes
WBGene00015753	C14B9.3	6.89716	0.044536	0.834712	0	107.609	0	0	6.2538	23.8232	6.76065	7.84278	No	No
WBGene00004226	ptr-12	4.89772	0.0446316	0.835238	53.3821	45.9308	1.54261	0	4.1692	13.8969	4.91684	5.42961	Yes	Yes
WBGene00009055	F22D6.14	2.92957	0.0451394	0.838396	53.3821	86.6124	19.2826	0	150.091	99.2635	145.661	137.55	No	No
WBGene00019412	fbxb-49	6.54166	0.0449996	0.838396	0	45.9308	0	0	15.9819	33.7496	20.282	23.5283	Yes	No
WBGene00001487	frk-1	6.90286	0.0456288	0.838396	0	61.6785	0	0	13.2025	19.1909	15.3651	12.0658	Yes	Yes
WBGene00194658	R09E10.13	7.3824	0.0454961	0.838396	0	81.3632	0	0	6.94867	5.95581	6.76065	4.82632	No	No
WBGene00012347	W08G11.3	0.967302	0.0453409	0.838396	1171.6	1118.09	814.499	493.423	975.593	964.179	1078.63	1096.18	Yes	Yes
WBGene00013816	Y116F11A.1	7.36506	0.0450492	0.838396	0	66.9278	0	0	9.03327	7.94108	9.83367	8.44607	Yes	No
WBGene00077453	Y62F5A.12	1.07048	0.0456298	0.838396	413.009	646.968	247.589	286.744	834.535	837.122	763.953	994.223	No	No
WBGene00220236	ZK20.9	8.66353	0.0451383	0.838396	70.2396	0	0	0	2.0846	1.98527	9.21907	1.20658	No	No
WBGene00020078	R52.6	7.51775	0.0459721	0.838754	0	107.609	0	0	2.0846	1.98527	1.22921	1.80987	No	No
WBGene00008655	lips-3	7.06747	0.0460905	0.839676	75.8588	0	0	0	15.9819	16.5439	12.2921	13.2724	Yes	Yes
WBGene00008323	C55A1.6	7.28048	0.0462857	0.840756	0	122.045	0	0	3.47433	1.98527	1.84381	1.20658	Yes	No
WBGene00044505	D2024.10	8.91537	0.0474272	0.856459	0	66.9278	0	0	0.694867	0.661756	3.68763	0.603291	No	No
WBGene00016189	C28G1.4	1.68834	0.0478563	0.859191	106.764	171.912	37.0227	46.5493	150.786	209.777	167.172	176.161	No	Yes
WBGene00006557	tbx-38	6.6533	0.0478502	0.859191	0	40.6816	0	0	18.7614	19.1909	17.8235	22.925	Yes	Yes
WBGene00021589	Y46D2A.1	7.62771	0.0477339	0.859191	0	80.0509	0	0	2.77947	3.97054	3.68763	3.61974	Yes	No
WBGene00220163	Y47D3A.35	6.80147	0.0478273	0.859191	56.1917	0	0	0	20.1511	23.8232	17.8235	21.1152	No	Yes
WBGene00016327	C32E12.1	6.79428	0.0481659	0.861	0	68.2401	0	0	11.1179	23.1615	12.2921	12.0658	No	Yes
WBGene00019515	ugt-19	6.02124	0.0481553	0.861	56.1917	0	0	0	93.1122	28.4555	40.5639	22.3217	No	Yes
WBGene00220168	Y48A6C.10	7.59435	0.0482384	0.861052	0	62.9908	0	0	6.2538	4.63229	6.76065	7.84278	No	No
WBGene00018221	F40A3.6	6.97728	0.0483148	0.861139	0	45.9308	0	0	7.64354	22.4997	22.1258	13.8757	No	Yes
WBGene00014179	ZK1010.5	6.39292	0.0487993	0.864824	47.7629	0	0	0	31.269	33.7496	29.501	21.7185	No	Yes
WBGene00019641	K10G6.4	6.64946	0.0490259	0.865248	0	64.3031	0	0	16.6768	27.7938	7.37525	22.925	No	Yes
WBGene00010760	K10H10.4	6.82126	0.0489707	0.865248	0	78.7385	0	0	14.5922	14.5586	11.6775	6.6362	No	Yes
WBGene00001455	flp-12	6.87803	0.0495172	0.870069	0	74.8016	0	0	15.2871	11.2499	7.98986	10.2559	Yes	No
WBGene00018104	fbxb-53	6.5833	0.0499158	0.874586	0	48.5554	0	0	15.2871	25.8085	17.2089	18.0987	No	Yes
WBGene00219710	anr-45	7.8823	0.0299079	NA	44.9534	13.1231	0	0	0.694867	1.32351	1.22921	2.41316	Yes	No
WBGene00014728	E03A3.1	9.36642	0.0358137	NA	28.0958	31.4954	0	0	0	0	0.614605	0.603291	No	No
