# Supplementary material for: A protein–protein interaction underlies the molecular basis for substrate recognition by an adenosine-to-inosine RNA-editing enzyme
Source: Nucleic Acids Res. 2018 Sep 7;46(18):9647–59. doi: 10.1093/nar/gky800 (PMC6182170; doi:10.1093/nar/gky800)
Supplement: Supplementary Data [file gky800_supplemental_files.zip › Rajendren, Hundley Supplementary Table 3.xlsx]

## Sheet: Sheet1
Gene	Name	log2FoldChange	pvalue	padj	n2.input.1	n2.input.2	adr1.input.1	adr1.input.2
WBGene00000079	adr-1	3.36171	2.49384e-35	5.03107e-31	4186.63	3177.77	354.805	361.18
WBGene00000113	alh-7	2.67465	2.31006e-20	2.33016e-16	1377.82	1317	180.05	241.609
WBGene00023069	rncs-1	2.47778	1.75944e-13	1.18316e-09	645.091	695.908	91.3491	149.156
WBGene00010314	F59B2.12	5.39245	1.6974e-11	8.56086e-08	133.616	134.166	2.6478	3.69809
WBGene00017791	try-8	7.66193	2.5064e-06	0.0101128	41.6651	53.0813	0	0
WBGene00008620	F09C6.10	4.84043	6.36809e-06	0.0214116	51.7222	58.0968	2.6478	1.2327
WBGene00015028	B0207.5	2.40891	1.46874e-05	0.0423291	87.6404	121.209	19.8585	19.7232
WBGene00019684	K12H6.4	7.22374	1.75966e-05	0.0443743	30.1713	39.7065	0	0
WBGene00009154	F26D2.16	2.745	2.31313e-05	0.0518502	73.2732	80.2488	10.5912	12.327
WBGene00017573	F18E9.7	7.07531	3.17567e-05	0.0583726	31.608	31.7652	0	0
WBGene00020164	T02G5.4	-1.95779	3.1828e-05	0.0583726	48.8488	32.6011	121.799	187.37
WBGene00021344	Y37B11A.2	1.10238	5.469e-05	0.0919429	1242.77	1060.79	565.305	506.639
WBGene00021581	clec-70	-2.65736	0.000130907	0.190488	10.0571	9.19518	46.3365	73.9619
WBGene00010641	crml-1	0.928546	0.000132192	0.190488	5396.35	5258.39	2917.88	2679.89
WBGene00013076	Y51A2D.8	6.69399	0.00015151	0.19898	24.4244	24.2418	0	0
WBGene00086560	ZK355.8	4.7567	0.000157811	0.19898	10.0571	90.2799	0	3.69809
WBGene00044192	F46B6.13	6.64376	0.000184606	0.219073	25.8611	21.3161	0	0
WBGene00044728	Y53F4B.45	2.11564	0.000199162	0.223217	79.0201	175.962	19.8585	39.4463
WBGene00008202	clec-197	6.00028	0.0002328	0.232746	45.9753	36.3628	1.3239	0
WBGene00010885	M7.9	6.57981	0.000242276	0.232746	20.1142	24.6598	0	0
WBGene00012337	W07G4.3	0.910647	0.000239006	0.232746	5586	4753.91	2788.13	2710.7
WBGene00022713	ZK355.3	4.75759	0.000258346	0.236904	4.31019	96.9673	1.3239	2.4654
WBGene00015504	C06A5.6	-0.942284	0.000298572	0.256623	4504.14	3392.19	8004.3	7160.74
WBGene00008477	clec-17	3.04124	0.000305291	0.256623	15.804	190.591	10.5912	14.7924
WBGene00016681	C45G9.10	6.52656	0.000336227	0.260886	14.3673	28.4215	0	0
WBGene00002114	ins-31	2.9064	0.000335537	0.260886	43.1019	60.6046	3.9717	9.86158
WBGene00000676	col-102	4.20652	0.000382158	0.282407	4.31019	110.342	1.3239	4.93079
WBGene00008681	scrm-4	-2.21842	0.000397678	0.282407	11.4938	17.5544	78.1101	61.6349
WBGene00022282	Y74C10AR.2	5.83911	0.000405959	0.282407	40.2284	33.0191	0	1.2327
WBGene00020945	clec-219	6.39707	0.000497591	0.334614	25.8611	14.2107	0	0
WBGene00007326	C05C9.2	-5.28695	0.000649986	0.385671	0	1.25389	1.3239	64.1003
WBGene00000612	col-35	6.61803	0.00059953	0.385671	2.87346	42.2142	0	0
WBGene00011362	cest-1	1.84657	0.00064635	0.385671	135.052	481.493	50.3082	122.037
WBGene00011733	T12D8.5	1.43644	0.000622778	0.385671	820.372	2357.31	428.944	747.015
WBGene00008231	tag-329	6.28397	0.000714372	0.411764	18.6775	17.9724	0	0
WBGene00018097	clec-208	6.23764	0.000855731	0.464345	21.5509	14.2107	0	0
WBGene00044244	F26D10.13	6.22862	0.000874646	0.464345	17.2407	17.9724	0	0
WBGene00011795	T16A9.5	1.51287	0.000846812	0.464345	120.685	200.204	52.956	60.4022
WBGene00015044	cyp-34A9	1.68197	0.000974415	0.504048	172.407	417.127	47.6604	136.829
WBGene00044927	F32B5.9	-1.19054	0.00115412	0.58208	235.623	128.315	378.636	441.306
WBGene00012965	fipr-17	5.49261	0.00123724	0.608781	33.0448	24.6598	0	1.2327
WBGene00019689	K12H6.9	5.50882	0.00128827	0.618801	20.1142	37.1987	0	1.2327
WBGene00010485	ant-1.3	1.41887	0.00138159	0.645995	130.742	162.587	62.2233	48.0752
WBGene00008201	C49C3.11	3.88764	0.0014357	0.645995	34.4815	22.9879	2.6478	1.2327
WBGene00017808	nspd-9	2.0697	0.00144095	0.645995	45.9753	107.416	19.8585	17.2578
WBGene00007605	hrg-7	-1.04967	0.00151638	0.665031	472.684	473.97	1273.59	686.613
WBGene00011176	R09E10.6	1.07303	0.0016283	0.698922	459.753	821.715	307.145	304.476
WBGene00013887	nspa-5	2.19405	0.00174236	0.732299	38.7917	143.361	11.9151	28.3521
WBGene00013120	fipr-28	5.3675	0.00181011	0.745249	24.4244	28.0035	0	1.2327
WBGene00007766	C27C7.1	-0.833481	0.00187966	0.758406	826.119	730.599	1263	1507.59
WBGene00000758	col-185	6.20471	0.00196675	0.777987	2.87346	30.9292	0	0
WBGene00008944	F19B2.5	0.80484	0.00217762	0.844833	1846.2	2291.27	1141.2	1229
WBGene00018096	clec-207	5.26404	0.00249021	0.930325	30.1713	19.2263	0	1.2327
WBGene00000627	col-50	4.26298	0.00248975	0.930325	1.43673	71.0537	2.6478	1.2327
WBGene00003096	lys-7	1.2128	0.00264639	0.970694	1155.13	3563.13	941.293	1097.1
WBGene00077696	43160	0.964764	0.543087	0.999667	4.31019	10.0311	1.3239	6.16349
WBGene00008433	43161	0.6827	0.486764	0.999667	12.9306	21.3161	10.5912	11.0943
WBGene00007643	43162	-0.215987	0.382484	0.999667	3129.19	2764.41	3529.52	3313.49
WBGene00016903	43163	-0.433298	0.532322	0.999667	18.6775	33.0191	34.4214	36.9809
WBGene00013273	43164	0.373443	0.51115	0.999667	48.8488	56.425	39.717	41.9117
WBGene00018847	43165	-0.0495292	0.838985	0.999667	3887.79	3745.78	4141.16	3758.5
WBGene00000156	43191	-0.107254	0.652845	0.999667	6445.16	6647.28	6980.93	7122.53
WBGene00012005	43252	0.0628685	0.869638	0.999667	166.661	206.474	139.01	219.42
WBGene00004775	43344	-0.209441	0.427108	0.999667	9759.7	7449.35	10969.8	8923.5
WBGene00003842	43374	0.978404	0.718288	0.999667	1.43673	3.3437	0	2.4654
WBGene00003843	43375	0.520574	0.267566	0.999667	79.0201	140.018	79.434	75.1946
WBGene00007063	2L52.1	0.253688	0.429831	0.999667	349.125	405.006	267.428	366.111
WBGene00007064	2RSSE.1	-0.126277	0.737892	0.999667	329.011	590.999	358.777	649.632
WBGene00007066	3R5.2	3.5131	0.289922	0.999667	2.87346	2.50778	0	0
WBGene00007067	4R79.2	-0.259236	0.857938	0.999667	7.18364	3.76166	5.2956	7.39619
WBGene00007069	6R55.2	-4.16456	0.222616	0.999667	0	0	2.6478	2.4654
WBGene00017071	aagr-1	0.379637	0.241433	0.999667	866.347	1624.2	981.01	938.083
WBGene00019895	aagr-2	-0.143828	0.609991	0.999667	3847.56	2932.84	4387.41	3100.24
WBGene00009583	aagr-3	-0.139999	0.558105	0.999667	7107.5	6908.09	7964.58	7478.78
WBGene00018682	aagr-4	0.185455	0.551539	0.999667	655.148	994.751	626.205	828.373
WBGene00019801	aak-1	-0.0321546	0.902359	0.999667	1449.66	1205.82	1311.99	1400.34
WBGene00020142	aak-2	0.0170288	0.955758	0.999667	640.781	789.949	565.305	850.562
WBGene00010115	aakb-1	-0.0209682	0.961957	0.999667	140.799	168.857	96.6447	218.188
WBGene00012928	aakb-2	-0.144314	0.571217	0.999667	1653.67	1518.88	1646.93	1857.68
WBGene00013732	aakg-1	-0.069322	0.79528	0.999667	2146.47	2452.61	2074.55	2752.61
WBGene00020633	aakg-2	-0.379549	0.209465	0.999667	402.284	439.279	464.689	631.141
WBGene00021527	aakg-3	-1.14546	0.538073	0.999667	1.43673	2.92574	2.6478	7.39619
WBGene00020135	aakg-4	0.407711	0.402275	0.999667	100.571	74.3974	54.2799	76.4273
WBGene00011276	aakg-5	-0.0432066	0.864975	0.999667	1499.94	1362.56	1474.83	1473.07
WBGene00000001	aap-1	-0.167981	0.520127	0.999667	2176.64	1767.98	2368.46	2059.84
WBGene00000196	aars-1	-0.0937912	0.738531	0.999667	1340.47	1061.63	1450.99	1109.43
WBGene00000197	aars-2	-0.299371	0.227476	0.999667	10999.6	8890.48	12234.2	12238.2
WBGene00000002	aat-1	0.301423	0.433795	0.999667	140.799	193.099	129.742	142.993
WBGene00000003	aat-2	-0.0466123	0.928157	0.999667	51.7222	66.874	56.9277	66.5657
WBGene00000004	aat-3	-0.140065	0.649421	0.999667	350.562	373.241	348.186	449.935
WBGene00000005	aat-4	0.148665	0.790083	0.999667	91.9506	60.1866	97.9686	38.2136
WBGene00000006	aat-5	0.779145	0.468146	0.999667	14.3673	14.2107	9.2673	7.39619
WBGene00000007	aat-6	0.224607	0.641392	0.999667	74.7099	83.5925	78.1101	57.9368
WBGene00000008	aat-7	0.0649416	0.975257	0.999667	2.87346	2.50778	2.6478	2.4654
WBGene00000009	aat-8	0.559051	0.616659	0.999667	14.3673	10.4491	9.2673	7.39619
WBGene00000010	aat-9	-0.068664	0.800301	0.999667	784.454	891.932	816.847	943.014
WBGene00012714	abce-1	-0.187937	0.478927	0.999667	7670.69	5459.85	7735.55	7216.21
WBGene00006512	abcf-1	-0.168644	0.530329	0.999667	9347.36	6563.27	9485.75	8392.21
WBGene00012097	abcf-2	-0.18324	0.439695	0.999667	11110.2	10585.7	12386.4	12246.9
WBGene00018339	abcf-3	-0.164833	0.529824	0.999667	8406.3	6226.81	8724.5	7674.78
WBGene00016973	abch-1	0.107485	0.970237	0.999667	0	3.76166	0	3.69809
WBGene00006522	abcx-1	-1.06251	0.486765	0.999667	1.43673	5.43351	7.9434	7.39619
WBGene00000012	abf-1	1.91287	0.379153	0.999667	5.74691	4.17963	2.6478	0
WBGene00000013	abf-2	1.92761	0.255314	0.999667	4.31019	14.2107	0	4.93079
WBGene00000015	abf-4	1.14485	0.816423	0.999667	0	0.835925	0	0
WBGene00000016	abf-5	0.0108148	0.993718	0.999667	4.31019	9.61314	10.5912	3.69809
WBGene00000017	abf-6	0.439133	0.841577	0.999667	1.43673	5.43351	5.2956	0
WBGene00015146	abi-1	-0.183192	0.500919	0.999667	6272.76	4508.56	6749.24	5486.74
WBGene00000018	abl-1	-0.241985	0.368167	0.999667	1158	1261.41	1253.73	1608.67
WBGene00000019	abt-1	0.92719	0.138246	0.999667	40.2284	75.2333	37.0692	24.654
WBGene00000020	abt-2	0.382765	0.301878	0.999667	173.844	262.899	174.755	162.716
WBGene00000021	abt-3	-0.899113	0.855965	0.999667	0	0.417963	0	1.2327
WBGene00000022	abt-4	0.28599	0.389574	0.999667	367.803	619.839	419.676	394.463
WBGene00000023	abt-5	1.18852	0.0480749	0.999667	54.5957	64.3663	27.8019	24.654
WBGene00022281	abtm-1	-0.110515	0.668264	0.999667	1958.26	1628.38	2017.62	1851.51
WBGene00009920	abts-1	-0.0455372	0.851505	0.999667	3292.98	3554.35	3525.55	3542.77
WBGene00009929	abts-2	0.745359	0.494429	0.999667	12.9306	14.6287	6.6195	9.86158
WBGene00019018	abts-3	0.541812	0.394932	0.999667	30.1713	75.2333	35.7453	38.2136
WBGene00019844	abts-4	0.15552	0.668946	0.999667	166.661	200.622	152.249	178.741
WBGene00000024	abu-1	2.25674	0.6347	0.999667	1.43673	0.835925	0	0
WBGene00000033	abu-10	0.800159	0.776549	0.999667	0	4.17963	1.3239	1.2327
WBGene00000034	abu-11	0.0768694	0.973588	0.999667	0	5.01555	2.6478	2.4654
WBGene00004127	abu-12	1.3665	0.0611359	0.999667	27.2978	75.2333	14.5629	25.8867
WBGene00004133	abu-13	0.535079	0.348705	0.999667	47.412	171.365	62.2233	91.2196
WBGene00004174	abu-14	0.810061	0.405317	0.999667	5.74691	58.5148	9.2673	28.3521
WBGene00004099	abu-15	1.53722	0.754716	0.999667	0	1.25389	0	0
WBGene00000026	abu-3	-0.0806879	0.985758	0.999667	1.43673	0	1.3239	0
WBGene00000027	abu-4	-2.1489	0.667035	0.999667	0	0	0	1.2327
WBGene00000029	abu-6	0.528588	0.915063	0.999667	0	0.417963	0	0
WBGene00000031	abu-8	1.86501	0.394829	0.999667	1.43673	7.52333	1.3239	1.2327
WBGene00077503	AC3.12	2.06145	0.319524	0.999667	2.87346	7.52333	1.3239	1.2327
WBGene00007071	AC3.5	0.62371	0.147917	0.999667	267.232	702.177	230.359	401.86
WBGene00014997	AC7.3	1.39706	0.264411	0.999667	7.18364	19.2263	6.6195	3.69809
WBGene00007077	AC8.5	-0.166891	0.932164	0.999667	4.31019	1.67185	3.9717	2.4654
WBGene00016655	acbp-1	0.0768911	0.763427	0.999667	3758.48	3049.87	3399.78	3052.16
WBGene00009818	acbp-3	0.0998474	0.743564	0.999667	392.227	529.559	417.029	446.237
WBGene00018949	acbp-4	0.699802	0.434809	0.999667	18.6775	22.57	13.239	12.327
WBGene00011731	acbp-5	-0.176277	0.507532	0.999667	1350.52	1082.52	1419.22	1326.38
WBGene00012457	acbp-6	0.583469	0.381171	0.999667	38.7917	40.9603	21.1824	32.0501
WBGene00044603	acbp-7	0.068366	0.988063	0.999667	0	1.25389	1.3239	0
WBGene00010275	acc-1	-1.13657	0.554973	0.999667	1.43673	2.50778	5.2956	3.69809
WBGene00008280	acc-2	0.319121	0.898228	0.999667	1.43673	3.3437	3.9717	0
WBGene00018880	acc-3	-0.113985	0.954522	0.999667	2.87346	2.92574	1.3239	4.93079
WBGene00012099	acc-4	0.480995	0.723767	0.999667	5.74691	10.0311	6.6195	4.93079
WBGene00016064	acd-1	-1.98646	0.321484	0.999667	0	2.50778	6.6195	4.93079
WBGene00016066	acd-2	-0.652013	0.662936	0.999667	4.31019	5.85148	1.3239	14.7924
WBGene00007775	acd-3	0.400117	0.584403	0.999667	24.4244	35.5268	23.8302	22.1886
WBGene00020903	acd-5	0.0860838	0.867439	0.999667	79.0201	77.3231	100.616	46.8425
WBGene00016943	acdh-1	-0.548613	0.751432	0.999667	14074.2	552.965	14290.2	7104.04
WBGene00020366	acdh-10	-0.0806887	0.745653	0.999667	2491.29	2452.19	2443.92	2783.43
WBGene00012860	acdh-11	-0.0745618	0.783038	0.999667	1751.37	1317	1695.92	1531.01
WBGene00017125	acdh-12	-0.23663	0.358958	0.999667	6404.94	4927.78	7053.74	6294.16
WBGene00001566	acdh-13	-0.137192	0.62759	0.999667	2535.83	1736.63	2567.04	2126.4
WBGene00015894	acdh-2	-0.343871	0.757463	0.999667	784.454	153.81	785.073	404.325
WBGene00019433	acdh-3	-0.208315	0.487881	0.999667	8363.2	5142.19	8980.02	6617.12
WBGene00020419	acdh-4	0.839773	0.104747	0.999667	67.5262	93.2057	43.6887	46.8425
WBGene00016491	acdh-5	0.9487	0.119124	0.999667	45.9753	63.9483	29.1258	28.3521
WBGene00015335	acdh-6	0.00279333	0.997384	0.999667	8.62037	45.14	18.5346	36.9809
WBGene00020812	acdh-7	-0.13428	0.604817	0.999667	1830.39	1627.96	1723.72	2069.7
WBGene00019406	acdh-8	0.717046	0.0980557	0.999667	124.995	222.356	87.3774	125.735
WBGene00017874	acdh-9	-0.115885	0.669955	0.999667	1260.01	1011.47	1327.87	1130.38
WBGene00000035	ace-1	0.292039	0.640208	0.999667	31.608	85.2644	35.7453	61.6349
WBGene00000036	ace-2	0.222725	0.649376	0.999667	64.6528	149.213	91.3491	94.9177
WBGene00000037	ace-3	0.0153862	0.974219	0.999667	64.6528	94.4596	72.8145	86.2889
WBGene00000038	ace-4	-0.895996	0.62999	0.999667	2.87346	2.08981	6.6195	2.4654
WBGene00016601	acin-1	-0.250089	0.353262	0.999667	4866.2	3437.33	5194.99	4674.39
WBGene00010339	acl-1	-0.168721	0.592674	0.999667	264.358	277.109	288.61	320.501
WBGene00017888	acl-11	-0.0865936	0.767486	0.999667	609.173	469.372	597.079	544.852
WBGene00015295	acl-12	0.114323	0.739419	0.999667	198.269	215.669	193.289	189.835
WBGene00008581	acl-13	1.31604	0.134294	0.999667	17.2407	38.8705	11.9151	11.0943
WBGene00019465	acl-14	-0.101844	0.702553	0.999667	2599.04	2038.4	2724.59	2248.44
WBGene00011543	acl-2	-0.217559	0.440609	0.999667	1334.72	983.048	1478.8	1211.74
WBGene00006491	acl-3	-0.0891811	0.739101	0.999667	1502.82	1163.19	1439.08	1392.95
WBGene00018657	acl-4	-0.187773	0.461381	0.999667	1386.44	1336.23	1633.69	1466.91
WBGene00011106	acl-5	-0.024061	0.931958	0.999667	554.577	529.977	518.969	583.066
WBGene00017261	acl-6	-0.0345304	0.900756	0.999667	3746.99	2644.87	3598.36	2943.68
WBGene00012911	acl-7	0.00284842	0.992708	0.999667	385.043	323.921	386.579	319.269
WBGene00020264	acl-8	-0.24578	0.35961	0.999667	696.813	667.904	826.114	791.392
WBGene00022646	acl-9	-0.0636327	0.805689	0.999667	2590.42	2183.44	2706.05	2280.49
WBGene00206384	acly-1	1.53722	0.754716	0.999667	0	1.25389	0	0
WBGene00007150	acly-2	-0.257047	0.335825	0.999667	16354.3	11695	18083.2	15430.9
WBGene00000039	acn-1	0.200995	0.542627	0.999667	459.753	777.829	479.252	601.557
WBGene00000040	aco-1	-0.148313	0.546411	0.999667	3456.77	3529.28	3615.57	4127.07
WBGene00000041	aco-2	-0.42811	0.0826904	0.999667	25503.4	20990.9	32606.3	29945.9
WBGene00008564	acox-1.1	-0.137249	0.622583	0.999667	564.634	517.856	585.164	604.022
WBGene00022770	acp-1	-0.394815	0.652975	0.999667	14.3673	15.4646	15.8868	23.4213
WBGene00008802	acp-2	0.060463	0.892894	0.999667	122.122	78.9949	101.94	88.7542
WBGene00008801	acp-3	1.29345	0.112315	0.999667	27.2978	38.4526	18.5346	8.62889
WBGene00008804	acp-4	-0.390151	0.862447	0.999667	2.87346	1.25389	3.9717	1.2327
WBGene00017427	acp-5	0.236508	0.54315	0.999667	140.799	144.197	112.532	129.433
WBGene00022245	acp-6	0.0633207	0.858509	0.999667	408.031	631.124	362.749	634.839
WBGene00022246	acp-7	-0.606973	0.599182	0.999667	7.18364	7.94129	14.5629	8.62889
WBGene00000049	acr-10	0.116478	0.979951	0.999667	0	1.25389	0	1.2327
WBGene00000050	acr-11	0.641937	0.507616	0.999667	30.1713	11.285	18.5346	7.39619
WBGene00000051	acr-12	-0.573311	0.556162	0.999667	10.0571	13.3748	10.5912	24.654
WBGene00000053	acr-14	1.32927	0.593936	0.999667	4.31019	2.08981	0	2.4654
WBGene00000054	acr-15	-0.716068	0.51942	0.999667	5.74691	10.0311	10.5912	16.0251
WBGene00000055	acr-16	0.406263	0.631716	0.999667	22.9877	19.6442	17.2107	14.7924
WBGene00000056	acr-17	0.547561	0.63035	0.999667	14.3673	10.4491	11.9151	4.93079
WBGene00000057	acr-18	-1.23295	0.267665	0.999667	5.74691	6.6874	17.2107	12.327
WBGene00000058	acr-19	1.93759	0.359137	0.999667	2.87346	6.6874	1.3239	1.2327
WBGene00000042	acr-2	0.432177	0.793518	0.999667	5.74691	4.59759	2.6478	4.93079
WBGene00000059	acr-20	0.610995	0.703356	0.999667	5.74691	5.85148	2.6478	4.93079
WBGene00000060	acr-21	-0.187392	0.932472	0.999667	2.87346	1.67185	1.3239	3.69809
WBGene00000062	acr-23	-0.951085	0.847627	0.999667	0	0.417963	1.3239	0
WBGene00013534	acr-24	-0.506979	0.83961	0.999667	0	3.3437	3.9717	1.2327
WBGene00043066	acr-25	2.46757	0.611655	0.999667	0	2.50778	0	0
WBGene00000043	acr-3	0.319121	0.898228	0.999667	1.43673	3.3437	3.9717	0
WBGene00000044	acr-5	0.470544	0.694605	0.999667	8.62037	12.5389	10.5912	4.93079
WBGene00000045	acr-6	1.53722	0.754716	0.999667	0	1.25389	0	0
WBGene00000046	acr-7	0.135665	0.928475	0.999667	5.74691	5.43351	3.9717	6.16349
WBGene00000047	acr-8	0.12322	0.891812	0.999667	10.0571	26.3316	17.2107	17.2578
WBGene00000048	acr-9	0.0732357	0.96842	0.999667	0	8.77722	3.9717	4.93079
WBGene00018488	acs-1	-0.656857	0.42174	0.999667	1261.45	419.217	1657.52	989.856
WBGene00007082	acs-10	1.06986	0.0180077	0.999667	106.318	153.81	58.2516	66.5657
WBGene00018269	acs-11	-0.0933149	0.708475	0.999667	2214	2090.65	2172.52	2418.55
WBGene00009106	acs-12	0.647892	0.141389	0.999667	104.881	140.435	88.7013	69.0311
WBGene00022037	acs-13	-0.180331	0.452283	0.999667	11238.1	11528.7	12174.6	13623.8
WBGene00008669	acs-14	0.051013	0.850429	0.999667	859.164	957.553	947.913	807.417
WBGene00019920	acs-15	1.17518	0.10645	0.999667	30.1713	51.8274	14.5629	22.1886
WBGene00018579	acs-16	0.999386	0.285329	0.999667	15.804	26.7496	9.2673	12.327
WBGene00016716	acs-17	0.284126	0.378646	0.999667	343.378	389.959	254.189	348.854
WBGene00011173	acs-18	1.03106	0.0757885	0.999667	51.7222	147.123	37.0692	61.6349
WBGene00007969	acs-19	-0.140781	0.563565	0.999667	8952.26	10118	9947.79	11079.5
WBGene00009221	acs-2	-0.275631	0.854622	0.999667	351.998	985.138	133.714	1485.4
WBGene00009218	acs-20	0.505846	0.13488	0.999667	298.84	402.08	211.824	283.521
WBGene00016849	acs-21	0.199313	0.686221	0.999667	67.5262	81.9207	55.6038	75.1946
WBGene00017012	acs-22	0.204039	0.457727	0.999667	771.523	949.611	754.623	742.084
WBGene00020343	acs-3	-0.178986	0.623631	0.999667	188.211	167.185	166.811	234.213
WBGene00018152	acs-4	-0.218022	0.358757	0.999667	8571.52	8396.03	10052.4	9682.84
WBGene00013575	acs-5	-0.0442353	0.871956	0.999667	728.421	654.948	751.975	673.053
WBGene00022849	acs-6	1.33539	0.0282958	0.999667	45.9753	93.6236	27.8019	28.3521
WBGene00007228	acs-7	0.376753	0.220991	0.999667	395.1	524.125	364.073	346.388
WBGene00020634	acs-9	-0.339879	0.772885	0.999667	8.62037	7.52333	7.9434	12.327
WBGene00000063	act-1	-0.173351	0.619266	0.999667	660.895	1075.84	701.667	1261.05
WBGene00000064	act-2	-0.215175	0.387583	0.999667	15528.2	15523.1	15962.3	20083.1
WBGene00000065	act-3	-0.292734	0.412354	0.999667	1461.15	2465.98	1597.95	3217.34
WBGene00000066	act-4	-0.0351171	0.918074	0.999667	2247.04	4103.14	2424.06	4087.63
WBGene00000067	act-5	-0.0458223	0.859848	0.999667	4425.12	5780.84	4955.36	5584.12
WBGene00000068	acy-1	0.284696	0.541349	0.999667	74.7099	121.627	76.7862	86.2889
WBGene00000069	acy-2	1.19804	0.507113	0.999667	2.87346	8.35925	1.3239	3.69809
WBGene00000070	acy-3	0.377357	0.39871	0.999667	90.5139	156.318	87.3774	104.779
WBGene00000071	acy-4	0.544481	0.218988	0.999667	99.1343	115.776	71.4906	76.4273
WBGene00017967	ada-2	-0.0874069	0.731855	0.999667	2782.94	2274.13	2772.25	2597.29
WBGene00012157	adbp-1	0.174904	0.529953	0.999667	2101.93	1500.9	1715.77	1471.84
WBGene00000072	add-1	0.46266	0.331626	0.999667	87.6404	89.0261	74.1384	54.2387
WBGene00000073	add-2	-0.208774	0.452408	0.999667	568.944	527.051	655.331	610.185
WBGene00000074	adm-2	-0.126938	0.669817	0.999667	551.704	630.288	540.151	751.946
WBGene00000075	adm-4	-0.189014	0.523592	0.999667	545.957	469.372	501.758	653.33
WBGene00011878	ador-1	-0.475568	0.82275	0.999667	2.87346	2.50778	0	7.39619
WBGene00044440	adpr-1	-0.171897	0.512511	0.999667	1951.08	1522.22	1944.81	1963.69
WBGene00000080	adr-2	-0.183837	0.515917	0.999667	1978.38	1361.72	2048.07	1740.57
WBGene00000081	ads-1	0.0138695	0.956191	0.999667	1682.41	1903.82	1772.7	1781.25
WBGene00011064	adsl-1	-0.0941524	0.739784	0.999667	3660.78	2420	3508.34	2976.97
WBGene00016509	adss-1	-0.229399	0.389276	0.999667	7414.96	5288.48	7834.84	7052.26
WBGene00000082	adt-1	0.734096	0.246578	0.999667	34.4815	137.092	38.3931	66.5657
WBGene00000083	adt-2	0.490238	0.271468	0.999667	107.755	178.052	79.434	125.735
WBGene00000084	aex-1	-0.177538	0.68368	0.999667	83.3303	89.862	93.9969	102.314
WBGene00000085	aex-2	-1.0828	0.531331	0.999667	1.43673	3.76166	7.9434	3.69809
WBGene00000086	aex-3	0.320882	0.418351	0.999667	162.35	240.329	125.771	198.464
WBGene00006454	aex-4	0.341624	0.48321	0.999667	102.008	68.5459	72.8145	60.4022
WBGene00000088	aex-5	0.070553	0.855123	0.999667	137.926	226.536	184.022	166.414
WBGene00000089	aex-6	0.037238	0.954918	0.999667	30.1713	36.3628	35.7453	29.5847
WBGene00016089	aexr-1	-0.00765221	0.996267	0.999667	4.31019	4.59759	5.2956	3.69809
WBGene00016090	aexr-2	1.53722	0.754716	0.999667	0	1.25389	0	0
WBGene00016748	aexr-3	1.14485	0.816423	0.999667	0	0.835925	0	0
WBGene00021009	afd-1	-0.143963	0.570747	0.999667	2918	3474.11	3292.54	3773.29
WBGene00016625	aff-1	0.0185181	0.978929	0.999667	20.1142	43.0502	33.0975	30.8174
WBGene00017051	afmd-1	0.199137	0.83227	0.999667	12.9306	18.8083	13.239	14.7924
WBGene00000090	age-1	0.00359996	0.988404	0.999667	3669.4	3154.36	3413.02	3391.15
WBGene00012386	agef-1	-0.286348	0.244841	0.999667	3361.94	3584.87	3966.41	4506.74
WBGene00011050	agl-1	-0.0870787	0.731713	0.999667	3999.85	3193.65	3892.27	3744.94
WBGene00007210	agmo-1	0.541815	0.404162	0.999667	28.7346	69.3818	33.0975	35.7482
WBGene00018304	agr-1	-0.0582583	0.868717	0.999667	170.971	226.118	203.881	212.024
WBGene00000092	ags-3	-0.13322	0.642985	0.999667	597.679	553.383	554.714	706.336
WBGene00000093	agt-1	-0.12132	0.693254	0.999667	1025.82	652.858	1002.19	818.511
WBGene00000094	agt-2	-0.0503253	0.862118	0.999667	663.769	506.989	601.051	607.72
WBGene00007083	AH10.2	0.365586	0.873564	0.999667	2.87346	2.08981	1.3239	2.4654
WBGene00007081	AH6.3	1.30308	0.100009	0.999667	24.4244	43.8861	14.5629	13.5597
WBGene00014998	AH9.1	0.474575	0.750044	0.999667	2.87346	10.867	6.6195	3.69809
WBGene00014999	AH9.3	-0.0122923	0.967661	0.999667	455.443	374.913	382.607	452.4
WBGene00015000	AH9.4	2.73026	0.511076	0.999667	1.43673	1.67185	0	0
WBGene00044701	AH9.6	-1.58849	0.478732	0.999667	0	3.3437	0	11.0943
WBGene00175029	AH9.7	-0.42468	0.67754	0.999667	10.0571	10.867	15.8868	12.327
WBGene00219776	AH9.9	-0.899113	0.855965	0.999667	0	0.417963	0	1.2327
WBGene00000095	aha-1	0.0850381	0.761091	0.999667	659.458	596.015	554.714	627.443
WBGene00019322	ahcy-1	-0.150142	0.545101	0.999667	20365.6	17228.8	19323.6	22390.7
WBGene00045192	aho-3	-0.199916	0.412969	0.999667	2655.07	2835.88	3141.62	3166.8
WBGene00000096	ahr-1	0.402291	0.594323	0.999667	22.9877	33.437	18.5346	24.654
WBGene00015547	ain-1	-0.22346	0.422319	0.999667	2113.43	2588.02	2275.78	3216.11
WBGene00015007	ain-2	-0.232634	0.346044	0.999667	5014.18	4229.36	5474.33	5383.19
WBGene00000097	aip-1	0.0730776	0.806027	0.999667	1183.86	802.07	1039.26	844.398
WBGene00010685	aipl-1	-0.188461	0.481025	0.999667	8443.65	6188.77	9120.35	7549.04
WBGene00000098	air-1	-0.123456	0.609355	0.999667	3524.3	3459.48	3762.52	3844.78
WBGene00000099	air-2	-0.0899342	0.742401	0.999667	3071.73	2201.83	3030.41	2577.57
WBGene00000100	ajm-1	-0.0481966	0.8686	0.999667	1617.76	2432.12	1842.87	2349.52
WBGene00000101	aka-1	-0.0785749	0.741048	0.999667	9218.05	9371.56	10072.2	9558.34
WBGene00016977	akap-1	-0.128253	0.598532	0.999667	5801.51	6213.85	6161.43	6972.14
WBGene00017088	akir-1	-0.153906	0.536569	0.999667	2650.76	2536.62	2684.87	3085.44
WBGene00000102	akt-1	-0.13071	0.604021	0.999667	6127.65	5063.62	6530.8	5718.49
WBGene00000103	akt-2	0.362684	0.369946	0.999667	193.958	302.187	135.038	252.703
WBGene00011474	aldo-1	-0.0928032	0.803044	0.999667	268.668	458.505	291.258	488.148
WBGene00017166	aldo-2	-0.20443	0.39446	0.999667	15067	13302.9	16298.5	16387.5
WBGene00017547	alfa-1	-0.100256	0.691885	0.999667	2943.86	2515.3	3099.25	2750.15
WBGene00000105	alg-1	-0.050165	0.873631	0.999667	715.491	1097.57	775.806	1105.73
WBGene00000106	alg-2	-0.328857	0.223952	0.999667	1995.62	2174.24	2195.03	3043.53
WBGene00011910	alg-3	0.79023	0.0523063	0.999667	147.983	262.899	115.179	124.502
WBGene00006449	alg-4	0.803877	0.0604538	0.999667	158.04	356.522	127.094	170.112
WBGene00000107	alh-1	-0.102499	0.67394	0.999667	8439.34	7447.68	8913.82	8140.74
WBGene00000116	alh-10	-0.0565089	0.894631	0.999667	135.052	137.092	96.6447	186.137
WBGene00000117	alh-11	0.161702	0.542249	0.999667	850.543	868.109	781.101	755.644
WBGene00000118	alh-12	0.241206	0.358257	0.999667	1084.73	1072.91	963.799	861.656
WBGene00011938	alh-13	0.0904135	0.733146	0.999667	869.221	961.314	876.422	844.398
WBGene00000108	alh-2	1.14485	0.816423	0.999667	0	0.835925	0	0
WBGene00000110	alh-4	-0.0803469	0.743252	0.999667	2297.33	2353.55	2439.95	2477.72
WBGene00000111	alh-5	0.189796	0.699657	0.999667	64.6528	93.2057	59.5755	80.1254
WBGene00000112	alh-6	-0.230924	0.386204	0.999667	1617.76	1258.9	1758.14	1613.6
WBGene00000114	alh-8	-0.161632	0.513587	0.999667	8094.53	6697.02	8049.31	8492.06
WBGene00000115	alh-9	-0.0437968	0.870436	0.999667	2182.39	1663.07	2120.89	1839.19
WBGene00007581	alkb-8	-0.184617	0.494826	0.999667	2613.41	1875.4	2634.56	2461.7
WBGene00001132	alp-1	0.25067	0.548898	0.999667	241.37	519.11	219.767	422.815
WBGene00044330	alr-1	0.114891	0.827616	0.999667	58.9059	83.5925	46.3365	86.2889
WBGene00007010	alx-1	-0.0836527	0.728749	0.999667	5637.72	5164.35	5630.55	5814.64
WBGene00000120	aly-1	-0.0666839	0.806761	0.999667	1149.38	896.948	1102.81	1036.7
WBGene00000121	aly-2	-0.132065	0.641771	0.999667	9749.64	6241.85	9472.51	8045.82
WBGene00000122	aly-3	-0.120714	0.664731	0.999667	8149.12	5415.96	7946.05	6797.1
WBGene00000123	ama-1	-0.172076	0.470771	0.999667	12173.4	11537	12851.1	13861.7
WBGene00018877	aman-1	0.0638688	0.83526	0.999667	409.468	331.026	354.805	351.319
WBGene00010284	aman-2	-0.0786141	0.748178	0.999667	4802.98	4434.58	5160.56	4593.03
WBGene00018594	aman-3	0.358127	0.440117	0.999667	79.0201	111.178	80.7579	69.0311
WBGene00016415	ampd-1	-0.124121	0.636722	0.999667	1087.6	1309.48	1284.18	1331.31
WBGene00010272	amph-1	-0.13227	0.626925	0.999667	681.009	731.435	726.821	822.209
WBGene00000133	amt-1	1.0397	0.768066	0.999667	1.43673	1.25389	1.3239	0
WBGene00000134	amt-2	-3.11713	0.524326	0.999667	0	0	0	2.4654
WBGene00000135	amt-3	0.138464	0.90513	0.999667	5.74691	14.6287	9.2673	9.86158
WBGene00000136	amt-4	0.213651	0.480363	0.999667	563.198	503.645	530.884	388.3
WBGene00000137	amx-1	-0.17223	0.522949	0.999667	870.657	771.559	865.831	982.46
WBGene00000138	amx-2	0.119775	0.835041	0.999667	41.6651	61.8585	38.3931	57.9368
WBGene00000139	amx-3	0.333579	0.487804	0.999667	97.6975	71.4716	71.4906	61.6349
WBGene00015938	anat-1	-0.283267	0.251014	0.999667	1903.67	1945.2	2381.7	2302.68
WBGene00000140	anc-1	0.224182	0.437113	0.999667	1929.53	2967.54	1923.63	2273.09
WBGene00020955	angl-1	-0.0289979	0.915056	0.999667	806.005	815.445	751.975	902.335
WBGene00013038	ani-1	-0.15863	0.508848	0.999667	10906.2	9725.99	11503.4	11524.5
WBGene00019608	ani-2	-0.128017	0.591343	0.999667	6374.76	6365.99	6847.21	7075.69
WBGene00012835	ani-3	-0.125995	0.645835	0.999667	1028.7	1264.76	1121.34	1384.32
WBGene00015124	anmt-1	0.104851	0.870628	0.999667	33.0448	46.3939	26.478	48.0752
WBGene00018340	anmt-2	-0.312603	0.668178	0.999667	18.6775	31.3472	23.8302	39.4463
WBGene00011573	anmt-3	0.237839	0.679228	0.999667	47.412	104.909	41.0409	89.9869
WBGene00010138	anoh-1	1.38972	0.547978	0.999667	2.87346	3.76166	1.3239	1.2327
WBGene00013326	anoh-2	0.331895	0.45644	0.999667	89.0772	110.76	82.0818	77.66
WBGene00219738	anr-1	-0.757636	0.702006	0.999667	1.43673	2.92574	3.9717	3.69809
WBGene00219597	anr-11	2.25674	0.6347	0.999667	1.43673	0.835925	0	0
WBGene00219576	anr-13	-2.1489	0.667035	0.999667	0	0	0	1.2327
WBGene00219557	anr-14	0.856666	0.654326	0.999667	8.62037	1.25389	3.9717	1.2327
WBGene00219593	anr-15	1.53722	0.754716	0.999667	0	1.25389	0	0
WBGene00219587	anr-16	0.449343	0.916524	0.999667	0	1.67185	1.3239	0
WBGene00219715	anr-18	-0.328739	0.709131	0.999667	11.4938	19.2263	17.2107	22.1886
WBGene00219760	anr-19	1.14485	0.816423	0.999667	0	0.835925	0	0
WBGene00219623	anr-2	-0.833713	0.699326	0.999667	1.43673	2.08981	3.9717	2.4654
WBGene00219581	anr-20	0.213063	0.901888	0.999667	2.87346	5.85148	5.2956	2.4654
WBGene00219658	anr-21	0.528588	0.915063	0.999667	0	0.417963	0	0
WBGene00219679	anr-22	-0.951085	0.847627	0.999667	0	0.417963	1.3239	0
WBGene00219751	anr-24	0.247653	0.797605	0.999667	21.5509	11.285	17.2107	9.86158
WBGene00219647	anr-27	-0.760864	0.620821	0.999667	4.31019	3.3437	6.6195	6.16349
WBGene00219638	anr-29	0.528588	0.915063	0.999667	0	0.417963	0	0
WBGene00219627	anr-3	-0.316264	0.77768	0.999667	11.4938	7.52333	15.8868	7.39619
WBGene00219683	anr-32	0.528588	0.915063	0.999667	0	0.417963	0	0
WBGene00219668	anr-33	-0.50459	0.882268	0.999667	1.43673	0.417963	0	2.4654
WBGene00219701	anr-34	0.17504	0.9444	0.999667	2.87346	1.67185	3.9717	0
WBGene00219589	anr-35	0.257508	0.750427	0.999667	28.7346	17.9724	21.1824	17.2578
WBGene00219659	anr-36	-0.271016	0.815186	0.999667	10.0571	7.10537	9.2673	11.0943
WBGene00219631	anr-37	1.43071	0.771345	0.999667	1.43673	0	0	0
WBGene00219696	anr-39	-0.0259769	0.995473	0.999667	1.43673	0	0	1.2327
WBGene00219671	anr-4	1.43071	0.771345	0.999667	1.43673	0	0	0
WBGene00219766	anr-42	-2.20086	0.659255	0.999667	0	0	1.3239	0
WBGene00219729	anr-44	0.064457	0.982181	0.999667	1.43673	1.25389	1.3239	1.2327
WBGene00219710	anr-45	1.49428	0.427455	0.999667	5.74691	5.01555	1.3239	2.4654
WBGene00219656	anr-48	1.81285	0.560404	0.999667	1.43673	2.92574	0	1.2327
WBGene00219711	anr-49	1.90443	0.697223	0.999667	0	1.67185	0	0
WBGene00219705	anr-5	-0.139852	0.934226	0.999667	4.31019	3.76166	2.6478	6.16349
WBGene00219610	anr-51	1.43071	0.771345	0.999667	1.43673	0	0	0
WBGene00219672	anr-54	1.15765	0.657333	0.999667	5.74691	0.417963	2.6478	0
WBGene00219640	anr-56	0.528588	0.915063	0.999667	0	0.417963	0	0
WBGene00219603	anr-57	0.867891	0.610635	0.999667	10.0571	2.08981	2.6478	3.69809
WBGene00219681	anr-6	1.81984	0.552864	0.999667	2.87346	1.67185	0	1.2327
WBGene00219607	anr-7	-1.15792	0.761704	0.999667	1.43673	0	2.6478	0
WBGene00219575	anr-8	-0.0903978	0.856932	0.999667	61.7793	63.5303	58.2516	75.1946
WBGene00006439	ant-1.1	-0.305927	0.207191	0.999667	41946.7	41976	47415.5	56330.6
WBGene00007057	ant-1.2	2.55998	0.592926	0.999667	2.87346	0	0	0
WBGene00020140	ant-1.4	0.836621	0.104658	0.999667	66.0895	114.522	55.6038	46.8425
WBGene00000142	aos-1	-0.106503	0.710002	0.999667	5594.62	3725.3	5646.44	4382.24
WBGene00000161	apa-2	-0.252891	0.324966	0.999667	1339.03	1331.63	1473.5	1708.52
WBGene00000160	apb-1	-0.156443	0.524629	0.999667	3241.26	3068.26	3322.99	3707.96
WBGene00000163	apb-3	-0.0719471	0.788177	0.999667	4379.15	3227.09	4317.24	3673.44
WBGene00000144	apc-10	-0.14632	0.628036	0.999667	1550.23	1006.87	1603.24	1221.6
WBGene00000145	apc-11	-0.170844	0.549625	0.999667	1465.46	1044.07	1555.58	1264.75
WBGene00007501	apc-17	-0.176193	0.529736	0.999667	1576.09	1092.97	1521.16	1489.1
WBGene00000143	apc-2	-0.0856604	0.757704	0.999667	4667.93	3222.07	4580.7	3786.85
WBGene00000162	apd-3	-0.118371	0.63337	0.999667	2481.23	2212.69	2553.8	2539.36
WBGene00000146	ape-1	-0.140484	0.556595	0.999667	5606.11	5508.75	6202.47	6048.85
WBGene00000158	apg-1	-0.169844	0.486384	0.999667	2903.63	2831.7	3121.76	3329.52
WBGene00000147	aph-1	-0.0810908	0.759931	0.999667	889.335	864.765	872.45	982.46
WBGene00000148	aph-2	-0.186459	0.482049	0.999667	1762.87	1502.99	2056.02	1657.98
WBGene00000149	apl-1	0.114017	0.671492	0.999667	1722.64	2310.5	1776.67	1953.83
WBGene00000150	apm-1	0.220523	0.515756	0.999667	301.713	493.614	317.736	368.577
WBGene00000164	apm-3	-0.178836	0.528156	0.999667	581.875	555.054	577.221	708.801
WBGene00000151	apn-1	-0.119727	0.633036	0.999667	1810.28	1646.36	1885.23	1868.77
WBGene00000155	app-1	-0.174613	0.501609	0.999667	7578.74	5942.18	8329.98	6926.53
WBGene00000159	aps-1	-0.149025	0.5933	0.999667	1975.5	1406.86	2030.86	1714.68
WBGene00000157	aps-2	-0.125083	0.670666	0.999667	699.687	506.571	675.189	636.072
WBGene00000165	aps-3	0.339252	0.246837	0.999667	5795.76	3930.52	4493.32	3191.45
WBGene00000166	apt-9	-0.285284	0.886784	0.999667	0	6.6874	1.3239	7.39619
WBGene00019424	aptf-1	-0.793252	0.565889	0.999667	2.87346	7.52333	3.9717	14.7924
WBGene00013383	aptf-2	-0.253855	0.434084	0.999667	1235.59	665.815	1188.86	1071.21
WBGene00009203	aptf-3	-0.123848	0.643196	0.999667	1376.39	1082.11	1360.97	1314.06
WBGene00009202	aptf-4	-0.294747	0.379936	0.999667	300.276	338.968	303.173	481.985
WBGene00000168	apx-1	-0.0561534	0.869709	0.999667	540.21	861.839	549.419	912.196
WBGene00017244	apy-1	-0.0349124	0.89602	0.999667	1203.98	1104.68	1304.04	1060.12
WBGene00000169	aqp-1	0.380663	0.344695	0.999667	446.823	659.545	242.274	608.953
WBGene00000178	aqp-10	0.0186977	0.944955	0.999667	689.63	721.822	675.189	718.663
WBGene00000179	aqp-11	0.121258	0.72218	0.999667	399.411	384.108	455.422	265.03
WBGene00013272	aqp-12	0.436171	0.814156	0.999667	2.87346	5.43351	1.3239	4.93079
WBGene00000170	aqp-2	-0.0229958	0.941805	0.999667	749.972	1109.27	762.567	1130.38
WBGene00000171	aqp-3	0.409321	0.819693	0.999667	5.74691	2.92574	2.6478	3.69809
WBGene00000172	aqp-4	0.280307	0.528243	0.999667	109.191	168.439	146.953	83.8235
WBGene00000174	aqp-6	0.062206	0.967632	0.999667	4.31019	6.26944	6.6195	3.69809
WBGene00000175	aqp-7	0.099126	0.793145	0.999667	163.787	170.529	129.742	182.439
WBGene00000176	aqp-8	0.436081	0.470099	0.999667	35.9182	96.9673	39.717	60.4022
WBGene00000177	aqp-9	0.597443	0.390422	0.999667	30.1713	42.2142	21.1824	27.1194
WBGene00000180	arc-1	0.151991	0.661999	0.999667	212.636	199.786	172.107	198.464
WBGene00000181	ard-1	-0.21688	0.425332	0.999667	4597.53	3219.15	4833.56	4245.41
WBGene00000190	arf-1.1	0.937585	0.157365	0.999667	44.5386	48.9016	31.7736	17.2578
WBGene00000182	arf-1.2	-0.13876	0.576294	0.999667	3827.44	3387.59	3738.69	4202.27
WBGene00000183	arf-3	-0.16604	0.508206	0.999667	3989.8	3267.21	4045.84	4092.56
WBGene00000184	arf-6	-0.212248	0.46176	0.999667	724.111	539.172	709.611	749.48
WBGene00016158	ari-1	-0.14671	0.554407	0.999667	2742.71	2409.14	2821.23	2879.58
WBGene00044689	arid-1	-0.180218	0.451842	0.999667	6981.06	6945.7	7566.09	8213.47
WBGene00000186	ark-1	-0.103309	0.698063	0.999667	946.804	1138.53	1084.27	1158.74
WBGene00000187	arl-1	-0.0388433	0.886777	0.999667	1311.73	1066.64	1338.46	1102.03
WBGene00021349	arl-13	0.627537	0.499222	0.999667	14.3673	24.2418	10.5912	14.7924
WBGene00000189	arl-5	-0.0668843	0.837828	0.999667	748.536	445.548	688.428	557.179
WBGene00000193	arl-6	-0.0351631	0.973657	0.999667	11.4938	10.867	9.2673	13.5597
WBGene00000191	arl-7	0.305007	0.808592	0.999667	8.62037	8.77722	7.9434	6.16349
WBGene00000192	arl-8	-0.267551	0.304398	0.999667	2201.07	1761.71	2514.09	2252.14
WBGene00013168	arp-1	-0.186341	0.475467	0.999667	3274.3	2524.49	3473.91	3119.96
WBGene00016793	arp-11	-0.0394457	0.885471	0.999667	2804.49	1956.9	2514.09	2374.18
WBGene00007434	arp-6	-0.0955878	0.731858	0.999667	2395.03	1730.78	2445.24	1958.76
WBGene00000195	arr-1	-0.1828	0.554044	0.999667	597.679	410.021	611.642	527.595
WBGene00020205	arrd-1	-0.265891	0.378291	0.999667	613.483	524.961	561.334	804.952
WBGene00010268	arrd-10	0.881745	0.335759	0.999667	14.3673	31.3472	9.2673	16.0251
WBGene00011052	arrd-11	0.71306	0.587099	0.999667	4.31019	17.5544	2.6478	11.0943
WBGene00011053	arrd-12	0.487244	0.857635	0.999667	1.43673	2.08981	1.3239	1.2327
WBGene00011054	arrd-13	-0.128532	0.639855	0.999667	1117.77	867.691	1139.88	1026.84
WBGene00011055	arrd-14	0.295404	0.580423	0.999667	67.5262	64.7842	39.717	67.7984
WBGene00014033	arrd-15	-0.283253	0.814545	0.999667	7.18364	9.19518	5.2956	14.7924
WBGene00013043	arrd-16	0.481275	0.788548	0.999667	7.18364	2.08981	2.6478	3.69809
WBGene00011732	arrd-17	0.360304	0.557741	0.999667	35.9182	54.7531	37.0692	34.5155
WBGene00018060	arrd-18	0.83558	0.28934	0.999667	22.9877	35.5268	17.2107	16.0251
WBGene00018061	arrd-19	-0.35585	0.311256	0.999667	181.028	152.974	219.767	205.861
WBGene00013086	arrd-2	-0.0778088	0.835488	0.999667	224.13	160.916	166.811	236.678
WBGene00015440	arrd-20	1.62566	0.609277	0.999667	1.43673	2.50778	1.3239	0
WBGene00015441	arrd-21	0.629207	0.717034	0.999667	4.31019	5.43351	2.6478	3.69809
WBGene00020612	arrd-22	0.812644	0.457279	0.999667	18.6775	11.285	11.9151	4.93079
WBGene00020323	arrd-23	0.0899864	0.970442	0.999667	1.43673	2.50778	1.3239	2.4654
WBGene00009852	arrd-24	1.16606	0.279547	0.999667	11.4938	22.57	10.5912	4.93079
WBGene00007296	arrd-25	-0.0975696	0.727044	0.999667	761.466	830.492	744.032	960.272
WBGene00019873	arrd-26	1.01461	0.494909	0.999667	10.0571	5.85148	5.2956	2.4654
WBGene00009853	arrd-27	0.112683	0.973677	0.999667	0	2.50778	0	2.4654
WBGene00009000	arrd-28	2.25674	0.6347	0.999667	1.43673	0.835925	0	0
WBGene00006429	arrd-3	0.0648873	0.978513	0.999667	2.87346	1.25389	1.3239	2.4654
WBGene00014159	arrd-4	0.108773	0.779589	0.999667	158.04	181.396	123.123	192.301
WBGene00009579	arrd-6	0.0860683	0.950459	0.999667	2.87346	11.285	5.2956	8.62889
WBGene00012464	arrd-7	0.222326	0.610759	0.999667	89.0772	129.15	92.673	96.1504
WBGene00012467	arrd-8	0.468589	0.818561	0.999667	1.43673	5.43351	3.9717	1.2327
WBGene00008843	arrd-9	0.726048	0.699193	0.999667	5.74691	2.92574	2.6478	2.4654
WBGene00000198	art-1	-0.0297584	0.904078	0.999667	2229.8	2212.28	2191.06	2343.36
WBGene00000199	arx-1	-0.192105	0.442512	0.999667	2669.44	2284.17	2853.01	2803.15
WBGene00000200	arx-2	-0.223962	0.36514	0.999667	2851.91	2514.46	3101.9	3163.1
WBGene00000201	arx-3	-0.103256	0.696402	0.999667	1419.49	1316.58	1306.69	1630.86
WBGene00021170	arx-4	-0.120951	0.673356	0.999667	3501.31	2290.44	3448.76	2843.83
WBGene00000203	arx-5	-0.200079	0.470187	0.999667	1614.88	1153.16	1652.23	1522.38
WBGene00000204	arx-6	-0.122289	0.654086	0.999667	1012.89	826.312	935.998	1062.59
WBGene00000205	arx-7	-0.133266	0.62668	0.999667	1030.13	808.758	1040.59	972.599
WBGene00010769	asah-1	0.499075	0.613153	0.999667	705.434	2463.89	676.513	1566.76
WBGene00000206	asb-1	-0.236272	0.35021	0.999667	8137.63	6361.81	8347.19	8727.5
WBGene00000207	asb-2	-0.102931	0.707914	0.999667	1958.26	2622.3	2183.11	2740.29
WBGene00000208	asc-1	-0.0458106	0.864408	0.999667	2147.91	1599.54	1996.44	1867.54
WBGene00011279	asd-1	-0.21619	0.428898	0.999667	1146.51	1266.84	1204.75	1600.04
WBGene00006423	asd-2	0.18336	0.612723	0.999667	316.08	501.137	271.4	451.167
WBGene00007277	asfl-1	-0.176177	0.577806	0.999667	1893.61	1126.83	1983.2	1423.77
WBGene00000209	asg-1	-0.130538	0.652006	0.999667	5919.32	3868.24	6055.52	4653.43
WBGene00000210	asg-2	0.0413378	0.875708	0.999667	862.037	937.072	863.183	886.31
WBGene00012458	ash-2	-0.068169	0.786068	0.999667	1903.67	1853.25	1854.78	2083.26
WBGene00022815	asic-1	0.300907	0.883563	0.999667	4.31019	2.08981	1.3239	3.69809
WBGene00012137	asic-2	-0.220897	0.903187	0.999667	4.31019	2.50778	5.2956	2.4654
WBGene00000211	asm-1	-0.0609116	0.865698	0.999667	219.819	159.662	194.613	198.464
WBGene00000212	asm-2	0.321045	0.429405	0.999667	127.869	230.297	142.981	146.691
WBGene00000213	asm-3	0.246832	0.903778	0.999667	27.2978	445.13	22.5063	375.973
WBGene00014025	asna-1	-0.0474674	0.853705	0.999667	2768.58	2197.23	2596.17	2531.96
WBGene00018577	asna-2	0.329041	0.480715	0.999667	87.6404	87.7722	78.1101	61.6349
WBGene00003816	asns-1	0.171347	0.889782	0.999667	2.87346	18.8083	5.2956	14.7924
WBGene00019730	asns-2	0.0103138	0.970356	0.999667	800.258	1054.1	924.082	920.825
WBGene00000214	asp-1	0.430857	0.248094	0.999667	16673.2	43422.1	18636.5	25948.3
WBGene00017677	asp-11	0.436504	0.819135	0.999667	1.43673	6.6874	1.3239	4.93079
WBGene00017678	asp-12	-0.936631	0.258775	0.999667	527.279	1615.84	2580.28	1524.85
WBGene00017881	asp-13	-0.0759306	0.928309	0.999667	3344.7	1094.64	3001.28	1676.47
WBGene00019619	asp-14	1.61729	0.0726163	0.999667	461.19	1789.72	332.299	401.86
WBGene00012681	asp-15	-0.334633	0.945725	0.999667	0	0.835925	1.3239	0
WBGene00012682	asp-16	1.28504	0.732542	0.999667	0	2.92574	0	1.2327
WBGene00012683	asp-17	0.103855	0.840541	0.999667	68.963	76.0692	88.7013	46.8425
WBGene00000215	asp-2	0.0269926	0.91296	0.999667	9498.21	10517.2	10660	8986.37
WBGene00000216	asp-3	0.116425	0.692735	0.999667	15680.5	26269	21222.1	17480.9
WBGene00000217	asp-4	0.0942294	0.740944	0.999667	5249.81	4547.02	5600.1	3576.06
WBGene00000218	asp-5	0.0902221	0.773701	0.999667	7427.89	14344.1	9868.35	10590.1
WBGene00000219	asp-6	0.362163	0.277235	0.999667	16049.7	33101.8	16358.1	21886.6
WBGene00019104	asp-7	-0.282852	0.954237	0.999667	0	0.835925	0	1.2327
WBGene00019105	asp-8	0.0667972	0.900877	0.999667	60.3426	101.565	108.56	48.0752
WBGene00015700	asp-9	-0.334633	0.945725	0.999667	0	0.835925	1.3239	0
WBGene00008107	aspm-1	-0.110786	0.680825	0.999667	6779.92	4812	6693.64	5818.33
WBGene00020368	ast-1	-0.0136499	0.97752	0.999667	61.7793	97.3853	70.1667	92.4523
WBGene00010015	atad-3	-0.188382	0.509427	0.999667	7603.17	4952.44	7932.81	6368.12
WBGene00021059	atat-2	-0.117114	0.874119	0.999667	17.2407	41.7963	22.5063	43.1444
WBGene00000220	atf-2	0.00190118	0.99592	0.999667	229.877	366.553	229.035	369.809
WBGene00000221	atf-5	0.11732	0.760939	0.999667	204.015	305.113	172.107	299.546
WBGene00000222	atf-6	-0.233954	0.447761	0.999667	330.448	377.42	368.044	465.96
WBGene00000223	atf-7	-0.0483854	0.850753	0.999667	3632.05	4397.39	3779.74	4526.47
WBGene00017535	atf-8	0.252635	0.573935	0.999667	104.881	213.161	104.588	165.182
WBGene00013878	atfs-1	-0.267688	0.276997	0.999667	2043.03	2003.3	2477.02	2393.9
WBGene00008427	atg-10	0.0897622	0.816595	0.999667	178.154	133.33	160.192	130.666
WBGene00020334	epg-7	-0.14932	0.559731	0.999667	2168.02	2298.79	2225.48	2729.19
WBGene00017045	atg-13	-0.0796732	0.756368	0.999667	2244.17	1834.86	2204.29	2102.98
WBGene00017178	atg-16.1	-0.0666679	0.808041	0.999667	896.519	723.493	836.705	856.725
WBGene00019427	atg-16.2	-0.0793625	0.76546	0.999667	1024.39	893.604	1060.44	963.97
WBGene00018294	atg-18	-0.111635	0.654169	0.999667	2481.23	2615.19	2569.69	2937.52
WBGene00019748	atg-2	-0.118172	0.684422	0.999667	2801.62	3468.25	2655.74	4151.73
WBGene00021922	atg-3	-0.235548	0.436862	0.999667	2387.84	1404.35	2385.67	2072.17
WBGene00013595	atg-4.1	-0.21197	0.452145	0.999667	579.002	602.284	612.966	755.644
WBGene00014080	atg-4.2	-0.102959	0.739788	0.999667	334.758	346.909	323.032	409.256
WBGene00022152	atg-5	-0.294676	0.293108	0.999667	908.012	687.549	1020.73	931.92
WBGene00010882	atg-7	-0.102718	0.684669	0.999667	2166.59	1850.74	2187.08	2123.94
WBGene00020706	atg-9	-0.131854	0.594787	0.999667	3182.35	3595.32	3528.19	3900.26
WBGene00015484	atgl-1	-0.075132	0.768785	0.999667	2340.43	2701.29	2441.27	2872.19
WBGene00000224	atgp-1	0.0933197	0.756207	0.999667	426.708	565.504	446.154	486.916
WBGene00000225	atgp-2	-0.0515404	0.878807	0.999667	209.762	231.551	209.176	249.005
WBGene00010564	ath-1	-0.130726	0.612266	0.999667	2942.42	2309.66	2923.17	2822.88
WBGene00008081	athp-1	-0.222197	0.387625	0.999667	3114.83	2488.97	3428.9	3103.93
WBGene00019217	athp-2	-0.130031	0.592323	0.999667	3551.59	3572.33	4051.14	3744.94
WBGene00013799	athp-3	0.0734792	0.851784	0.999667	159.477	129.568	117.827	155.32
WBGene00016957	atic-1	-0.335941	0.311083	0.999667	715.491	410.857	789.045	626.211
WBGene00000226	atl-1	-0.0972706	0.697471	0.999667	7087.38	5953.88	7442.97	6504.95
WBGene00021868	atln-1	-0.214732	0.383713	0.999667	3484.07	3039.42	3741.34	3826.29
WBGene00012763	atln-2	0.859654	0.13868	0.999667	45.9753	130.822	42.3648	56.7041
WBGene00000227	atm-1	-0.209699	0.401696	0.999667	2811.68	3067.43	3142.94	3657.41
WBGene00000228	atn-1	0.2422	0.463052	0.999667	672.389	1157.34	648.711	902.335
WBGene00000229	atp-2	-0.132103	0.580288	0.999667	42912.2	39637.1	43094.3	47368.9
WBGene00000230	atp-3	-0.176817	0.466851	0.999667	6416.43	6006.96	6603.62	7438.1
WBGene00020275	atp-4	-0.11032	0.658807	0.999667	2285.84	2277.9	2294.32	2631.81
WBGene00007385	atp-5	-0.21293	0.380693	0.999667	9193.63	7931.26	9807.45	10037.9
WBGene00010960	atp-6	0.140085	0.867029	0.999667	2574.62	7226.99	2962.89	5932.97
WBGene00017317	attf-2	-0.17306	0.48363	0.999667	12059.9	9990.14	11940.3	12916.2
WBGene00018794	attf-3	-0.200526	0.424744	0.999667	2636.4	2327.22	2683.55	3017.64
WBGene00015477	attf-4	-0.119956	0.676428	0.999667	535.9	578.46	537.504	674.286
WBGene00012474	attf-6	-0.128164	0.605955	0.999667	3637.8	3864.9	3767.82	4432.78
WBGene00000231	atx-2	-0.287492	0.236653	0.999667	6506.94	6524.4	7397.96	8506.85
WBGene00006446	atx-3	-0.26189	0.351458	0.999667	1478.39	1115.12	1740.93	1364.6
WBGene00000232	avr-14	-0.359234	0.629248	0.999667	17.2407	26.7496	29.1258	28.3521
WBGene00000233	avr-15	0.597489	0.439534	0.999667	27.2978	31.7652	13.239	25.8867
WBGene00010497	axl-1	0.123254	0.905729	0.999667	10.0571	14.6287	11.9151	11.0943
WBGene00007087	B0001.2	-0.111432	0.684129	0.999667	6795.73	4828.31	6942.53	5610.01
WBGene00007088	B0001.3	-0.174244	0.560322	0.999667	2356.23	1465.8	2392.29	1914.38
WBGene00007089	B0001.4	-0.0872572	0.730672	0.999667	1660.86	1488.37	1709.16	1634.56
WBGene00007090	B0001.5	-0.331971	0.234377	0.999667	828.992	636.975	935.998	904.8
WBGene00007092	B0001.7	-0.201901	0.462324	0.999667	3555.9	2526.58	3815.48	3175.43
WBGene00007093	B0001.8	-0.197032	0.464912	0.999667	2043.03	1505.08	2102.35	1959.99
WBGene00007094	B0019.2	-0.210244	0.433647	0.999667	1883.55	1434.87	2034.83	1799.74
WBGene00007100	asps-1	-0.117452	0.66453	0.999667	4959.59	3542.23	4971.25	4246.64
WBGene00007101	B0024.11	-0.17797	0.503283	0.999667	3468.26	2577.99	3631.46	3203.78
WBGene00007102	B0024.13	-0.00729438	0.983393	0.999667	293.093	486.927	327.003	461.029
WBGene00007104	B0024.15	1.10185	0.678365	0.999667	1.43673	3.76166	0	2.4654
WBGene00007096	B0024.3	0.0903349	0.949056	0.999667	4.31019	8.77722	3.9717	8.62889
WBGene00007097	B0024.4	-0.0117583	0.984187	0.999667	31.608	92.7877	75.4623	53.006
WBGene00015001	B0025.4	-0.0649519	0.817473	0.999667	1372.08	984.302	1305.37	1155.04
WBGene00194700	B0025.5	0.975949	0.182293	0.999667	27.2978	49.7376	23.8302	16.0251
WBGene00015002	B0034.1	0.335777	0.836032	0.999667	0	15.0467	2.6478	9.86158
WBGene00199321	B0034.12	0.528588	0.915063	0.999667	0	0.417963	0	0
WBGene00015004	B0034.4	1.13045	0.586795	0.999667	1.43673	6.6874	2.6478	1.2327
WBGene00015005	B0034.5	1.05526	0.602902	0.999667	4.31019	3.76166	2.6478	1.2327
WBGene00044394	B0034.7	0.286779	0.731615	0.999667	21.5509	21.7341	13.239	22.1886
WBGene00197204	B0034.9	0.528588	0.915063	0.999667	0	0.417963	0	0
WBGene00007105	B0035.1	-0.191268	0.469375	0.999667	4438.05	3342.87	4780.6	4098.72
WBGene00007111	sart-3	-0.203383	0.439205	0.999667	8098.84	5949.28	8559.02	7610.68
WBGene00007112	B0035.13	-0.0821689	0.767349	0.999667	758.593	885.245	961.152	781.53
WBGene00007113	B0035.15	-0.171411	0.523567	0.999667	1191.05	951.701	1245.79	1163.67
WBGene00044290	B0035.18	-0.07487	0.799244	0.999667	699.687	506.989	619.585	647.166
WBGene00235095	B0035.21	0.631329	0.531173	0.999667	20.1142	12.1209	10.5912	9.86158
WBGene00007106	B0035.3	-0.253546	0.356057	0.999667	2555.94	1875.4	2908.61	2369.25
WBGene00007109	B0035.6	-0.141227	0.575414	0.999667	4769.94	3970.65	5122.17	4514.14
WBGene00015006	B0041.1	1.66126	0.367761	0.999667	4.31019	7.52333	1.3239	2.4654
WBGene00206362	B0041.11	-0.0203384	0.982768	0.999667	14.3673	14.6287	15.8868	13.5597
WBGene00015009	B0041.5	-0.0132703	0.962877	0.999667	1731.26	1355.87	1811.1	1301.73
WBGene00015011	B0041.8	-0.185605	0.547123	0.999667	3494.12	2141.22	3749.29	2654
WBGene00007115	B0198.2	-1.36921	0.351592	0.999667	1.43673	5.01555	9.2673	8.62889
WBGene00007116	B0198.3	0.119265	0.863755	0.999667	21.5509	47.2298	27.8019	36.9809
WBGene00015017	B0205.1	-0.0607614	0.81113	0.999667	3211.09	2605.58	3109.84	2953.54
WBGene00015024	B0205.10	1.19677	0.0402286	0.999667	48.8488	143.779	41.0409	44.3771
WBGene00044413	B0205.12	-0.142691	0.69439	0.999667	728.421	373.659	725.497	485.683
WBGene00044644	B0205.13	-1.45313	0.0214534	0.999667	64.6528	19.6442	162.84	60.4022
WBGene00044646	B0205.14	-0.91934	0.514856	0.999667	8.62037	1.67185	11.9151	6.16349
WBGene00198848	B0205.16	1.43071	0.771345	0.999667	1.43673	0	0	0
WBGene00015019	B0205.4	-0.432186	0.635937	0.999667	8.62037	20.8981	26.478	14.7924
WBGene00015020	B0205.5	-0.474443	0.888314	0.999667	0	1.67185	1.3239	1.2327
WBGene00015021	B0205.6	-0.0863275	0.757434	0.999667	1732.69	1325.78	1829.63	1413.9
WBGene00015022	B0205.8	-0.456759	0.161576	0.999667	357.745	249.524	375.988	452.4
WBGene00015023	B0205.9	-0.21973	0.403267	0.999667	2461.12	1922.21	2710.02	2390.2
WBGene00015026	B0207.1	1.63982	0.263772	0.999667	5.74691	13.7928	3.9717	2.4654
WBGene00015033	B0207.10	-0.951085	0.847627	0.999667	0	0.417963	1.3239	0
WBGene00015034	B0207.11	1.4439	0.140569	0.999667	15.804	28.4215	6.6195	9.86158
WBGene00015027	B0207.2	0.0725235	0.962114	0.999667	4.31019	6.26944	5.2956	4.93079
WBGene00015029	B0207.6	-0.120524	0.644976	0.999667	1208.29	1052.85	1276.24	1179.69
WBGene00015030	B0207.7	1.53714	0.0701108	0.999667	20.1142	45.5579	13.239	9.86158
WBGene00015032	B0207.9	0.537515	0.570191	0.999667	11.4938	26.7496	17.2107	9.86158
WBGene00201697	B0212.9	0.528588	0.915063	0.999667	0	0.417963	0	0
WBGene00015049	B0218.5	0.964372	0.397335	0.999667	7.18364	21.7341	6.6195	8.62889
WBGene00015051	B0218.7	1.09354	0.0148154	0.999667	109.191	155.482	59.5755	65.333
WBGene00015053	B0222.1	-0.380674	0.841328	0.999667	1.43673	4.17963	3.9717	3.69809
WBGene00015058	B0222.10	3.57761	0.326539	0.999667	0	5.43351	0	0
WBGene00044582	B0222.11	1.15635	0.564223	0.999667	5.74691	2.92574	1.3239	2.4654
WBGene00015056	B0222.5	0.526872	0.446796	0.999667	41.6651	30.5113	21.1824	28.3521
WBGene00015059	B0228.1	0.735193	0.459295	0.999667	21.5509	12.9568	9.2673	11.0943
WBGene00015063	B0228.6	-0.0151866	0.960456	0.999667	353.435	322.249	321.708	359.948
WBGene00015064	B0228.7	-0.137281	0.616682	0.999667	627.85	585.984	683.133	650.864
WBGene00015065	B0228.8	3.23485	0.372144	0.999667	1.43673	2.92574	0	0
WBGene00015066	B0228.9	0.528588	0.915063	0.999667	0	0.417963	0	0
WBGene00015067	B0238.1	0.258628	0.627263	0.999667	50.2855	100.729	54.2799	73.9619
WBGene00015074	B0238.10	-0.140754	0.61332	0.999667	2133.54	1501.74	2150.01	1852.74
WBGene00015075	B0238.11	-0.171401	0.52681	0.999667	5440.89	3928.43	5769.56	4776.7
WBGene00015076	B0238.12	0.764669	0.850761	0.999667	0	2.08981	1.3239	0
WBGene00015077	B0238.13	1.14485	0.816423	0.999667	0	0.835925	0	0
WBGene00044537	B0238.15	1.07116	0.320307	0.999667	24.4244	11.703	13.239	3.69809
WBGene00015073	B0238.9	-0.128787	0.606704	0.999667	1864.87	1701.11	1960.7	1936.57
WBGene00015085	B0244.10	0.49744	0.657745	0.999667	8.62037	16.3005	11.9151	6.16349
WBGene00206513	B0244.15	1.14485	0.816423	0.999667	0	0.835925	0	0
WBGene00015079	B0244.4	-0.330789	0.464038	0.999667	678.136	199.368	655.331	441.306
WBGene00015080	B0244.5	2.54691	0.336466	0.999667	2.87346	4.59759	1.3239	0
WBGene00015081	B0244.6	-0.754603	0.580789	0.999667	4.31019	5.43351	9.2673	7.39619
WBGene00015082	B0244.7	0.025367	0.993412	0.999667	1.43673	1.25389	2.6478	0
WBGene00015084	B0244.9	0.592499	0.433645	0.999667	24.4244	36.7807	25.1541	16.0251
WBGene00022899	B0244.t3	1.43071	0.771345	0.999667	1.43673	0	0	0
WBGene00050926	B0250.11	2.55998	0.592926	0.999667	2.87346	0	0	0
WBGene00050927	B0250.12	0.111804	0.875294	0.999667	27.2978	31.3472	21.1824	33.2828
WBGene00206505	B0250.18	-0.277534	0.913255	0.999667	1.43673	1.67185	1.3239	2.4654
WBGene00007120	B0250.3	0.324882	0.80073	0.999667	10.0571	7.52333	3.9717	9.86158
WBGene00007121	B0250.4	-0.343663	0.531428	0.999667	35.9182	93.2057	71.4906	96.1504
WBGene00007122	B0250.5	-0.177488	0.51708	0.999667	2590.42	1806.02	2537.92	2428.41
WBGene00007124	B0250.7	-0.611046	0.14077	0.999667	110.628	77.7411	137.686	146.691
WBGene00007125	B0250.8	-2.20086	0.659255	0.999667	0	0	1.3239	0
WBGene00015087	B0252.1	-0.403102	0.471771	0.999667	48.8488	39.2885	68.8428	46.8425
WBGene00015088	B0252.3	0.552861	0.383238	0.999667	48.8488	44.304	22.5063	40.679
WBGene00015089	B0252.5	0.780314	0.091336	0.999667	93.3874	132.076	58.2516	73.9619
WBGene00044615	B0252.8	-0.314181	0.890387	0.999667	1.43673	2.50778	1.3239	3.69809
WBGene00015091	B0261.1	-0.111854	0.672998	0.999667	2242.73	1729.11	2263.87	2024.09
WBGene00015093	B0261.5	1.06615	0.412864	0.999667	7.18364	13.7928	5.2956	4.93079
WBGene00015094	B0261.6	0.784421	0.146328	0.999667	56.0324	109.088	52.956	44.3771
WBGene00015095	B0261.7	-0.175185	0.554429	0.999667	6940.84	4380.67	7325.14	5452.22
WBGene00015096	B0261.8	0.0597008	0.851938	0.999667	290.219	273.348	251.541	288.451
WBGene00195057	B0261.9	1.1799	0.621868	0.999667	4.31019	1.67185	1.3239	1.2327
WBGene00007129	B0272.3	-0.0561068	0.83287	0.999667	1186.74	977.615	1108.1	1139.01
WBGene00007130	B0272.4	-0.254161	0.481737	0.999667	209.762	148.377	210.5	213.257
WBGene00015097	B0273.1	-0.0287444	0.969149	0.999667	14.3673	53.0813	27.8019	43.1444
WBGene00206473	B0273.115	-0.0806879	0.985758	0.999667	1.43673	0	1.3239	0
WBGene00015106	B0280.11	1.32082	0.0623615	0.999667	33.0448	55.1711	18.5346	17.2578
WBGene00015107	viro-2	0.0407694	0.931918	0.999667	66.0895	84.0105	76.7862	70.2638
WBGene00044674	B0280.17	0.860889	0.0817757	0.999667	74.7099	140.435	59.5755	60.4022
WBGene00015100	B0280.2	0.566572	0.707559	0.999667	5.74691	7.52333	6.6195	2.4654
WBGene00015103	B0280.7	0.331455	0.832957	0.999667	1.43673	10.867	6.6195	3.69809
WBGene00015104	B0280.9	-0.0254984	0.931419	0.999667	3350.45	2096.92	3086.01	2453.07
WBGene00015108	B0281.1	-0.282852	0.954237	0.999667	0	0.835925	0	1.2327
WBGene00015110	B0281.3	0.4786	0.248386	0.999667	124.995	224.864	120.475	133.131
WBGene00015111	B0281.4	-0.0174307	0.991085	0.999667	5.74691	4.59759	7.9434	2.4654
WBGene00015112	B0281.5	-0.192361	0.506679	0.999667	668.079	559.234	614.29	785.229
WBGene00015113	B0281.6	1.98322	0.365888	0.999667	7.18364	2.92574	0	2.4654
WBGene00023225	B0281.7	1.43071	0.771345	0.999667	1.43673	0	0	0
WBGene00007131	pals-26	0.692432	0.455337	0.999667	10.0571	41.3783	9.2673	23.4213
WBGene00007132	B0284.2	-0.698922	0.510812	0.999667	8.62037	8.77722	17.2107	11.0943
WBGene00007133	B0284.3	0.19681	0.715348	0.999667	58.9059	53.9172	46.3365	51.7733
WBGene00007134	B0284.4	-2.1489	0.667035	0.999667	0	0	0	1.2327
WBGene00045188	B0284.5	1.87612	0.45769	0.999667	0	8.77722	0	2.4654
WBGene00014641	B0285.11	0.0299709	0.992895	0.999667	0	2.50778	2.6478	0
WBGene00007136	B0285.3	-0.298665	0.36122	0.999667	232.75	208.981	262.132	279.822
WBGene00007137	lcmt-1	-0.185099	0.512819	0.999667	3017.13	1994.52	3029.08	2662.63
WBGene00007138	B0285.6	-0.507467	0.734733	0.999667	4.31019	4.59759	5.2956	7.39619
WBGene00015115	B0286.1	0.0462043	0.931799	0.999667	44.5386	75.2333	64.8711	53.006
WBGene00015116	pacs-1	0.0767289	0.808805	0.999667	476.994	425.486	511.026	343.923
WBGene00015117	B0294.1	0.644331	0.804169	0.999667	0	5.85148	3.9717	0
WBGene00015119	B0302.2	0.245646	0.894482	0.999667	2.87346	4.59759	3.9717	2.4654
WBGene00015121	B0302.4	0.486046	0.805161	0.999667	2.87346	4.17963	2.6478	2.4654
WBGene00015122	B0302.5	0.183835	0.668887	0.999667	106.318	149.631	90.0252	136.829
WBGene00201064	B0302.7	-2.20086	0.659255	0.999667	0	0	1.3239	0
WBGene00015131	B0303.11	0.885109	0.246729	0.999667	24.4244	46.8118	13.239	25.8867
WBGene00015132	B0303.14	-0.177092	0.639435	0.999667	126.432	147.541	148.277	162.716
WBGene00044678	B0303.16	1.14485	0.816423	0.999667	0	0.835925	0	0
WBGene00015125	B0303.3	-0.228706	0.351587	0.999667	4007.04	3527.61	4531.71	4294.72
WBGene00015126	B0303.4	-0.074631	0.766494	0.999667	1892.17	1958.99	1903.77	2152.29
WBGene00015128	B0303.7	-0.0280939	0.923001	0.999667	488.488	462.267	442.183	526.362
WBGene00015134	B0304.2	-0.245332	0.38051	0.999667	1691.03	1211.67	1862.73	1572.92
WBGene00015136	B0304.4	-0.00581293	0.984331	0.999667	377.86	390.377	375.988	395.696
WBGene00015137	B0310.1	0.640143	0.520239	0.999667	12.9306	25.4957	5.2956	19.7232
WBGene00015138	B0310.2	-0.0573969	0.893331	0.999667	153.73	145.033	100.616	209.559
WBGene00015139	B0310.3	0.631394	0.720263	0.999667	2.87346	6.6874	2.6478	3.69809
WBGene00015142	B0310.6	-0.725628	0.758972	0.999667	1.43673	1.67185	3.9717	1.2327
WBGene00199392	B0310.8	0.528588	0.915063	0.999667	0	0.417963	0	0
WBGene00007148	B0334.10	0.528588	0.915063	0.999667	0	0.417963	0	0
WBGene00007149	B0334.13	0.125644	0.91622	0.999667	4.31019	15.8826	11.9151	7.39619
WBGene00197047	B0334.17	0.528588	0.915063	0.999667	0	0.417963	0	0
WBGene00219293	B0334.20	-2.1489	0.667035	0.999667	0	0	0	1.2327
WBGene00007143	B0334.3	-0.0166496	0.945491	0.999667	3057.36	3150.6	3058.21	3222.27
WBGene00007144	B0334.4	-0.0958612	0.718272	0.999667	3157.93	2447.59	3268.71	2718.1
WBGene00007145	B0334.5	-0.115862	0.750636	0.999667	320.39	569.265	370.692	597.858
WBGene00007146	B0334.6	0.929682	0.283377	0.999667	18.6775	31.3472	10.5912	16.0251
WBGene00007147	B0334.9	-0.197246	0.869746	0.999667	7.18364	9.19518	6.6195	12.327
WBGene00015150	B0336.13	-0.181795	0.502524	0.999667	1438.17	1081.27	1423.19	1429.93
WBGene00198234	B0336.15	0.528588	0.915063	0.999667	0	0.417963	0	0
WBGene00015143	B0336.3	-0.0886614	0.715103	0.999667	5843.17	5675.52	5743.08	6504.95
WBGene00015145	B0336.5	-0.229755	0.446715	0.999667	1328.97	858.077	1429.81	1129.15
WBGene00015147	B0336.7	-0.102221	0.715646	0.999667	1938.15	1390.14	1960.7	1607.44
WBGene00015152	B0348.2	1.6276	0.225356	0.999667	4.31019	22.152	2.6478	6.16349
WBGene00015153	B0348.5	-0.171601	0.87411	0.999667	12.9306	7.94129	11.9151	11.0943
WBGene00235314	B0348.9	2.73026	0.511076	0.999667	1.43673	1.67185	0	0
WBGene00015155	B0353.1	-0.0053143	0.988431	0.999667	219.819	380.764	255.513	351.319
WBGene00015165	B0361.11	1.25421	0.241817	0.999667	14.3673	18.8083	6.6195	7.39619
WBGene00015156	B0361.2	0.0741665	0.792292	0.999667	2538.7	1737.05	2184.44	1872.47
WBGene00015157	B0361.3	-0.105147	0.67804	0.999667	3110.52	2603.49	3227.67	2915.33
WBGene00015158	B0361.4	-0.236743	0.928011	0.999667	0	4.17963	5.2956	0
WBGene00015160	B0361.6	-0.140368	0.598668	0.999667	3117.7	2307.99	3156.18	2819.18
WBGene00015162	B0361.8	-0.0757551	0.76602	0.999667	3157.93	2700.46	3322.99	2848.76
WBGene00015163	B0361.9	-0.138801	0.824673	0.999667	27.2978	47.6477	39.717	44.3771
WBGene00219786	B0365.10	-0.334633	0.945725	0.999667	0	0.835925	1.3239	0
WBGene00007151	B0365.2	2.25674	0.6347	0.999667	1.43673	0.835925	0	0
WBGene00219208	B0365.9	0.0687881	0.898748	0.999667	44.5386	89.0261	55.6038	73.9619
WBGene00007155	B0379.1	-0.00873467	0.990852	0.999667	14.3673	44.304	23.8302	36.9809
WBGene00007156	B0379.2	0.930099	0.157643	0.999667	37.3549	54.3351	26.478	22.1886
WBGene00007159	B0379.7	0.899872	0.118703	0.999667	47.412	161.334	59.5755	54.2387
WBGene00007165	B0391.10	0.72384	0.354608	0.999667	33.0448	24.6598	19.8585	14.7924
WBGene00206462	B0391.14	0.630763	0.656505	0.999667	8.62037	7.10537	2.6478	7.39619
WBGene00014643	B0391.8	-0.5406	0.472845	0.999667	15.804	23.8239	29.1258	29.5847
WBGene00007168	B0393.3	-0.126847	0.625436	0.999667	7460.93	5758.69	7789.83	6640.54
WBGene00007169	B0393.4	1.79914	0.0271644	0.999667	22.9877	59.3507	9.2673	14.7924
WBGene00007170	B0393.5	0.19883	0.559425	0.999667	245.681	371.151	260.808	279.822
WBGene00007171	B0393.6	-0.19306	0.548164	0.999667	550.267	639.483	508.378	853.027
WBGene00007172	B0393.7	1.43071	0.771345	0.999667	1.43673	0	0	0
WBGene00007173	B0393.8	0.528588	0.915063	0.999667	0	0.417963	0	0
WBGene00044636	B0393.9	0.656173	0.195195	0.999667	74.7099	83.1746	43.6887	56.7041
WBGene00007175	B0395.3	0.0112803	0.971511	0.999667	445.386	632.796	458.07	615.116
WBGene00015167	B0403.3	-0.0245145	0.976532	0.999667	22.9877	17.9724	27.8019	13.5597
WBGene00015169	B0403.5	0.64373	0.306107	0.999667	33.0448	89.444	33.0975	46.8425
WBGene00043982	B0403.6	0.813485	0.702491	0.999667	4.31019	2.50778	1.3239	2.4654
WBGene00015172	B0410.3	0.202979	0.728436	0.999667	40.2284	73.1435	37.0692	62.8676
WBGene00206482	B0416.10	-0.141942	0.824839	0.999667	35.9182	33.0191	46.3365	29.5847
WBGene00206483	B0416.11	-0.0913392	0.948184	0.999667	5.74691	6.26944	7.9434	4.93079
WBGene00015178	B0416.2	0.331473	0.912262	0.999667	1.43673	1.67185	0	2.4654
WBGene00015179	B0416.3	-0.338465	0.87183	0.999667	1.43673	3.3437	1.3239	4.93079
WBGene00015180	B0416.4	-0.122413	0.69368	0.999667	387.917	306.785	398.494	355.017
WBGene00015181	B0416.5	-0.229059	0.371297	0.999667	1698.21	1675.61	1797.86	2155.99
WBGene00015182	B0416.7	0.691709	0.729898	0.999667	0	9.61314	1.3239	4.93079
WBGene00198460	B0416.9	0.528588	0.915063	0.999667	0	0.417963	0	0
WBGene00015183	B0432.1	0.194923	0.877075	0.999667	5.74691	11.285	6.6195	8.62889
WBGene00015191	B0432.10	-0.0899577	0.7612	0.999667	1214.04	830.492	1208.72	962.737
WBGene00015192	B0432.11	1.0744	0.508271	0.999667	4.31019	8.77722	2.6478	3.69809
WBGene00015194	B0432.13	-0.111101	0.68284	0.999667	1119.21	918.682	1184.89	1013.28
WBGene00044640	B0432.14	-0.490637	0.814168	0.999667	1.43673	2.92574	2.6478	3.69809
WBGene00015188	B0432.7	-0.00848464	0.973747	0.999667	1183.86	1096.73	1145.17	1147.64
WBGene00015189	B0432.8	-0.168025	0.59837	0.999667	452.569	308.456	410.409	440.073
WBGene00015190	B0432.9	-0.228994	0.644131	0.999667	71.8364	53.4992	70.1667	75.1946
WBGene00206372	B0454.26	1.23099	0.539575	0.999667	2.87346	5.85148	1.3239	2.4654
WBGene00015196	B0454.5	-0.227681	0.81962	0.999667	14.3673	11.285	21.1824	8.62889
WBGene00015197	B0454.6	-0.00823283	0.989765	0.999667	30.1713	46.8118	29.1258	49.3079
WBGene00015199	B0454.8	1.06688	0.785401	0.999667	0	2.50778	0	1.2327
WBGene00015200	B0454.9	-0.285752	0.385802	0.999667	432.455	274.601	446.154	410.488
WBGene00196769	B0457.10	-2.1489	0.667035	0.999667	0	0	0	1.2327
WBGene00199885	B0457.14	-2.1489	0.667035	0.999667	0	0	0	1.2327
WBGene00202231	B0457.19	-2.20086	0.659255	0.999667	0	0	1.3239	0
WBGene00007178	B0457.2	0.29322	0.727219	0.999667	15.804	28.4215	14.5629	22.1886
WBGene00014660	B0457.3	0.692663	0.807468	0.999667	1.43673	2.50778	0	2.4654
WBGene00007179	B0457.4	1.66848	0.59746	0.999667	2.87346	1.25389	0	1.2327
WBGene00007180	B0457.6	0.134367	0.845975	0.999667	27.2978	33.855	27.8019	28.3521
WBGene00007181	B0462.1	-0.795124	0.651119	0.999667	2.87346	2.92574	2.6478	7.39619
WBGene00007183	B0462.4	0.102857	0.958794	0.999667	1.43673	5.01555	1.3239	4.93079
WBGene00194695	B0462.5	0.768469	0.38964	0.999667	17.2407	31.3472	7.9434	20.9559
WBGene00007186	B0464.6	-0.054548	0.822816	0.999667	3976.86	3782.14	3847.25	4209.66
WBGene00007188	B0464.9	-0.218001	0.439176	0.999667	2040.15	1377.19	2069.26	1899.59
WBGene00015202	B0478.3	0.291618	0.862033	0.999667	4.31019	5.01555	3.9717	3.69809
WBGene00007189	B0491.1	-0.16503	0.538512	0.999667	992.779	852.226	1094.87	971.366
WBGene00007192	B0491.5	-0.20629	0.422165	0.999667	5252.68	4009.1	5302.22	5378.26
WBGene00007193	B0491.6	-0.0771281	0.777894	0.999667	1563.16	1209.58	1591.33	1330.08
WBGene00007194	B0491.7	-0.130948	0.672576	0.999667	1693.9	1011.05	1646.93	1309.13
WBGene00015203	cdk-11.1	-0.0780734	0.761417	0.999667	4640.63	3765.84	4797.81	4072.83
WBGene00015204	B0495.5	-0.103747	0.700476	0.999667	1784.42	1379.69	1826.98	1569.22
WBGene00015206	B0495.7	-0.0542221	0.824497	0.999667	3124.88	3403.47	3311.07	3468.81
WBGene00015207	B0495.8	-0.0686911	0.80219	0.999667	2236.99	1695.67	2286.38	1834.25
WBGene00015208	B0495.9	-0.0579227	0.84396	0.999667	1471.21	985.556	1408.63	1143.94
WBGene00015210	B0496.1	1.23706	0.402411	0.999667	4.31019	13.3748	5.2956	2.4654
WBGene00194883	B0496.11	0.815817	0.826681	0.999667	1.43673	0.835925	0	1.2327
WBGene00199083	B0496.16	0.528588	0.915063	0.999667	0	0.417963	0	0
WBGene00015211	B0496.2	0.25249	0.890811	0.999667	4.31019	3.3437	2.6478	3.69809
WBGene00015215	B0496.6	1.15274	0.387458	0.999667	10.0571	12.9568	9.2673	1.2327
WBGene00015218	B0507.1	-0.309492	0.581882	0.999667	35.9182	56.007	50.3082	65.333
WBGene00015227	B0507.10	0.403636	0.630904	0.999667	14.3673	34.6909	14.5629	23.4213
WBGene00199663	B0507.14	-2.1489	0.667035	0.999667	0	0	0	1.2327
WBGene00235307	B0507.17	1.14485	0.816423	0.999667	0	0.835925	0	0
WBGene00015219	B0507.2	0.00585244	0.98511	0.999667	290.219	341.476	299.201	331.596
WBGene00015220	B0507.3	0.0952001	0.875633	0.999667	44.5386	68.5459	29.1258	77.66
WBGene00015221	B0507.4	0.528588	0.915063	0.999667	0	0.417963	0	0
WBGene00015223	B0507.6	-0.0162021	0.990664	0.999667	2.87346	12.5389	2.6478	13.5597
WBGene00015224	B0507.7	0.375959	0.825222	0.999667	2.87346	6.6874	2.6478	4.93079
WBGene00015225	B0507.8	0.286074	0.789145	0.999667	8.62037	18.3904	6.6195	16.0251
WBGene00015226	B0507.9	2.25674	0.6347	0.999667	1.43673	0.835925	0	0
WBGene00015236	B0511.11	0.531059	0.224544	0.999667	99.1343	140.853	87.3774	80.1254
WBGene00015237	B0511.12	-0.0886864	0.713105	0.999667	5741.17	6340.91	6501.67	6348.39
WBGene00015238	B0511.13	0.129322	0.710025	0.999667	260.048	195.189	210.5	203.395
WBGene00219234	B0511.17	-1.27333	0.731726	0.999667	0	0.835925	1.3239	1.2327
WBGene00015228	B0511.2	-0.657316	0.38267	0.999667	15.804	21.7341	31.7736	28.3521
WBGene00015232	B0511.6	-0.11769	0.649152	0.999667	7350.3	5733.61	7657.44	6534.53
WBGene00015233	B0511.7	-0.0845684	0.77333	0.999667	2913.69	1891.28	2862.27	2227.49
WBGene00007195	thoc-7	-0.149747	0.620946	0.999667	2895.01	1878.32	3107.19	2183.11
WBGene00007196	B0513.4	-0.0352341	0.923349	0.999667	343.378	203.966	317.736	239.143
WBGene00007197	B0513.5	0.0217742	0.960597	0.999667	80.4568	118.283	97.9686	99.8485
WBGene00007198	B0513.6	1.63131	0.603513	0.999667	2.87346	1.25389	1.3239	0
WBGene00007199	B0513.7	-0.899113	0.855965	0.999667	0	0.417963	0	1.2327
WBGene00235301	B0513.90	2.77945	0.274661	0.999667	2.87346	5.85148	1.3239	0
WBGene00015241	B0524.2	0.481079	0.728191	0.999667	4.31019	11.285	6.6195	4.93079
WBGene00015242	B0524.3	1.53722	0.754716	0.999667	0	1.25389	0	0
WBGene00015243	B0524.4	0.449343	0.916524	0.999667	0	1.67185	1.3239	0
WBGene00015244	B0524.5	0.403216	0.707966	0.999667	15.804	10.0311	10.5912	8.62889
WBGene00015245	B0524.6	-0.21789	0.444954	0.999667	824.682	855.57	812.875	1141.48
WBGene00015247	B0545.4	1.03409	0.412718	0.999667	11.4938	11.703	2.6478	8.62889
WBGene00015250	B0546.3	-0.0117887	0.96757	0.999667	492.798	486.927	447.478	539.922
WBGene00015251	B0546.4	-0.0985908	0.748923	0.999667	320.39	325.175	317.736	373.507
WBGene00015255	B0554.2	0.528588	0.915063	0.999667	0	0.417963	0	0
WBGene00015257	B0554.4	-0.163421	0.959755	0.999667	1.43673	0.835925	0	2.4654
WBGene00015258	B0554.5	0.903933	0.666268	0.999667	1.43673	7.52333	0	4.93079
WBGene00015260	B0554.7	1.30314	0.702876	0.999667	1.43673	1.67185	0	1.2327
WBGene00015261	B0563.1	-0.542242	0.599502	0.999667	11.4938	8.77722	10.5912	18.4905
WBGene00206365	B0563.18	0.528588	0.915063	0.999667	0	0.417963	0	0
WBGene00015262	B0563.5	-0.18961	0.889715	0.999667	2.87346	10.0311	9.2673	6.16349
WBGene00015263	B0563.6	-0.130667	0.903773	0.999667	8.62037	12.9568	7.9434	16.0251
WBGene00015264	B0563.7	-0.475331	0.717954	0.999667	2.87346	10.4491	14.5629	4.93079
WBGene00015265	B0563.8	-0.485051	0.705695	0.999667	11.4938	2.92574	7.9434	11.0943
WBGene00044687	B0563.9	1.14485	0.816423	0.999667	0	0.835925	0	0
WBGene00007202	B0564.2	-0.252787	0.391352	0.999667	851.98	604.374	945.265	785.229
WBGene00007207	B0564.7	-0.035666	0.891447	0.999667	2518.59	1974.87	2405.53	2196.67
WBGene00000235	baf-1	-0.137146	0.579399	0.999667	2604.79	2569.22	2675.6	3013.95
WBGene00000236	bag-1	-0.151332	0.596268	0.999667	2719.73	1767.56	2629.27	2348.29
WBGene00050875	bah-1	1.62803	0.399086	0.999667	1.43673	10.0311	2.6478	1.2327
WBGene00000237	bam-2	0.00443602	0.990424	0.999667	176.718	308.874	234.33	253.936
WBGene00000238	bar-1	-0.119523	0.810294	0.999667	53.159	78.9949	70.1667	75.1946
WBGene00000239	bas-1	-0.224898	0.535864	0.999667	175.281	198.532	260.808	177.508
WBGene00015467	basl-1	0.927596	0.132941	0.999667	50.2855	54.3351	31.7736	23.4213
WBGene00017392	basl-2	0.641155	0.695058	0.999667	2.87346	8.77722	5.2956	2.4654
WBGene00019139	bath-1	-0.283944	0.428574	0.999667	318.954	188.919	330.975	282.288
WBGene00021726	bath-10	-0.119682	0.705848	0.999667	363.492	293.41	319.06	391.998
WBGene00018664	bath-11	-0.0235565	0.983923	0.999667	11.4938	7.52333	6.6195	12.327
WBGene00019131	bath-12	-1.33292	0.0277031	0.999667	25.8611	23.4059	75.4623	48.0752
WBGene00018223	bath-13	-1.54079	0.473697	0.999667	1.43673	1.25389	5.2956	2.4654
WBGene00015016	bath-14	-0.130856	0.856612	0.999667	40.2284	18.8083	38.3931	24.654
WBGene00015590	bath-15	-0.101315	0.752915	0.999667	964.045	593.925	962.476	703.87
WBGene00018224	bath-18	-0.163421	0.959755	0.999667	1.43673	0.835925	0	2.4654
WBGene00019132	bath-19	-0.542745	0.126073	0.999667	248.554	174.708	356.129	256.401
WBGene00018668	bath-2	-0.335219	0.277133	0.999667	596.242	405.424	677.837	580.601
WBGene00015012	bath-20	-1.40795	0.654436	0.999667	0	1.25389	1.3239	2.4654
WBGene00019138	bath-21	-0.648791	0.229609	0.999667	66.0895	34.2729	84.7296	69.0311
WBGene00018658	bath-22	-0.153347	0.786815	0.999667	51.7222	38.8705	51.6321	48.0752
WBGene00021727	bath-23	1.53722	0.754716	0.999667	0	1.25389	0	0
WBGene00015014	bath-24	-0.950065	0.0701918	0.999667	64.6528	32.6011	97.9686	85.0562
WBGene00020859	bath-25	1.48709	0.279676	0.999667	22.9877	3.3437	6.6195	2.4654
WBGene00020329	bath-26	0.749218	0.15539	0.999667	58.9059	112.432	51.6321	51.7733
WBGene00017450	bath-27	-0.099966	0.741405	0.999667	574.691	432.591	591.783	484.45
WBGene00017461	bath-28	-0.149505	0.636606	0.999667	689.63	481.075	755.947	538.689
WBGene00017452	bath-29	-0.122813	0.705865	0.999667	749.972	477.313	775.806	555.947
WBGene00019140	bath-3	-0.130678	0.747542	0.999667	160.914	107.416	162.84	128.201
WBGene00017460	bath-30	-0.0922379	0.784211	0.999667	1949.64	1041.15	1891.85	1290.63
WBGene00017405	bath-31	-0.314304	0.535113	0.999667	54.5957	57.6789	60.8994	78.8927
WBGene00015595	bath-33	-0.416202	0.708115	0.999667	12.9306	5.85148	10.5912	13.5597
WBGene00012195	bath-34	-0.567345	0.235855	0.999667	104.881	62.6944	157.544	87.5215
WBGene00012196	bath-35	0.715008	0.400926	0.999667	37.3549	16.7185	21.1824	11.0943
WBGene00013569	bath-36	-0.097187	0.806166	0.999667	136.489	112.432	141.657	123.27
WBGene00010669	bath-37	1.82955	0.557234	0.999667	4.31019	0.417963	0	1.2327
WBGene00009945	bath-38	0.0163231	0.954244	0.999667	543.083	512.84	487.195	555.947
WBGene00009137	bath-39	-0.26214	0.492349	0.999667	182.465	122.045	186.67	175.043
WBGene00018665	bath-4	-0.18522	0.628803	0.999667	380.733	213.161	415.705	255.168
WBGene00013689	bath-40	-0.104572	0.674114	0.999667	2703.92	2453.02	2637.21	2905.47
WBGene00018137	bath-41	-0.149397	0.573977	0.999667	4570.23	3405.56	4766.04	4075.3
WBGene00016803	bath-42	-0.180854	0.4613	0.999667	6277.07	5347	6721.44	6451.94
WBGene00011815	bath-43	-0.193017	0.446901	0.999667	3265.68	2659.08	3495.1	3274.05
WBGene00015567	bath-44	-0.145003	0.558246	0.999667	1847.63	1839.87	2014.98	2062.3
WBGene00009247	bath-45	-0.0544179	0.970824	0.999667	8.62037	2.92574	5.2956	6.16349
WBGene00020325	bath-46	1.54743	0.0866389	0.999667	15.804	42.6322	10.5912	9.86158
WBGene00006464	bath-47	0.831481	0.15169	0.999667	48.8488	95.7135	31.7736	50.5406
WBGene00019141	bath-5	-0.211625	0.500178	0.999667	1333.28	860.585	1499.98	1035.47
WBGene00018666	bath-6	-0.0588659	0.894023	0.999667	165.224	90.6979	154.896	108.477
WBGene00018667	bath-7	-0.147413	0.764626	0.999667	61.7793	63.9483	74.1384	65.333
WBGene00021723	bath-8	0.468606	0.605	0.999667	25.8611	13.7928	13.239	14.7924
WBGene00021725	bath-9	-0.207337	0.503109	0.999667	306.023	295.5	320.384	373.507
WBGene00000241	bbs-1	0.851794	0.442066	0.999667	11.4938	15.8826	7.9434	7.39619
WBGene00000242	bbs-2	0.070117	0.922266	0.999667	21.5509	35.1089	27.8019	27.1194
WBGene00043992	bbs-4	-0.13306	0.872819	0.999667	18.6775	18.8083	25.1541	16.0251
WBGene00010974	bbs-5	-0.115853	0.858296	0.999667	27.2978	38.8705	34.4214	38.2136
WBGene00000244	bbs-8	-0.215373	0.802598	0.999667	14.3673	20.0622	14.5629	25.8867
WBGene00016744	bbs-9	0.193549	0.781805	0.999667	21.5509	46.8118	29.1258	32.0501
WBGene00000245	bca-1	0.0682246	0.860474	0.999667	142.236	159.244	120.475	167.647
WBGene00013805	bca-2	-0.0759361	0.789362	0.999667	793.074	610.226	770.51	705.103
WBGene00001149	bcat-1	-0.0860921	0.748785	0.999667	1180.99	1209.17	1427.16	1110.66
WBGene00000246	bcc-1	0.0460142	0.968033	0.999667	4.31019	17.1365	10.5912	11.0943
WBGene00016192	bcl-7	-0.0721298	0.811112	0.999667	2189.57	1363.81	2093.09	1637.02
WBGene00012914	bcmo-1	-0.136184	0.858516	0.999667	24.4244	20.0622	23.8302	24.654
WBGene00018755	bcmo-2	0.867121	0.0531642	0.999667	127.869	318.906	120.475	126.968
WBGene00010042	bcs-1	-0.0410701	0.886236	0.999667	2543.01	1706.12	2406.85	1959.99
WBGene00015266	BE0003N10.1	-0.0939089	0.725752	0.999667	1370.64	1078.76	1335.82	1274.61
WBGene00015268	BE0003N10.3	-0.195384	0.604848	0.999667	149.42	147.959	142.981	197.232
WBGene00007209	BE10.1	0.745715	0.379699	0.999667	17.2407	33.437	18.5346	12.327
WBGene00007211	BE10.3	-0.176323	0.638251	0.999667	176.718	131.24	164.164	181.207
WBGene00007212	BE10.4	0.0372078	0.979342	0.999667	8.62037	4.59759	2.6478	9.86158
WBGene00044127	BE10.5	-0.346892	0.823724	0.999667	2.87346	5.85148	5.2956	6.16349
WBGene00044128	BE10.6	-2.20086	0.659255	0.999667	0	0	1.3239	0
WBGene00000247	bec-1	0.0371141	0.889979	0.999667	2032.97	1598.29	1920.98	1614.83
WBGene00012674	bed-1	-0.197113	0.481595	0.999667	729.858	590.163	787.721	722.361
WBGene00012943	bed-2	-0.130062	0.664954	0.999667	783.017	982.63	778.453	1156.27
WBGene00009133	bed-3	0.499261	0.374519	0.999667	57.4691	134.166	42.3648	94.9177
WBGene00000248	ben-1	-0.136916	0.598673	0.999667	1423.8	1216.27	1388.77	1511.29
WBGene00007203	best-1	0.941059	0.386867	0.999667	7.18364	41.7963	2.6478	23.4213
WBGene00008185	best-10	2.21406	0.0895901	0.999667	10.0571	19.2263	3.9717	2.4654
WBGene00008186	best-11	1.38564	0.232184	0.999667	7.18364	25.0778	5.2956	7.39619
WBGene00008821	best-12	2.37048	0.241958	0.999667	1.43673	11.285	1.3239	1.2327
WBGene00009323	best-13	0.00357117	0.992838	0.999667	136.489	129.986	111.208	154.087
WBGene00009340	best-14	0.284435	0.509463	0.999667	109.191	212.325	116.503	150.389
WBGene00011258	best-15	0.389104	0.641557	0.999667	25.8611	20.0622	22.5063	12.327
WBGene00020046	best-16	0.766378	0.780167	0.999667	1.43673	2.92574	2.6478	0
WBGene00020559	best-17	0.293861	0.776131	0.999667	14.3673	12.5389	13.239	8.62889
WBGene00011868	best-18	-0.0944823	0.879417	0.999667	34.4815	37.1987	41.0409	35.7482
WBGene00206487	best-19	0.123468	0.732948	0.999667	225.566	166.349	178.727	178.741
WBGene00007204	best-2	-0.899113	0.855965	0.999667	0	0.417963	0	1.2327
WBGene00021368	best-20	-0.0637558	0.920221	0.999667	53.159	29.6754	54.2799	30.8174
WBGene00013520	best-21	0.432166	0.697923	0.999667	10.0571	21.3161	2.6478	20.9559
WBGene00013921	best-22	-0.00248251	0.997382	0.999667	21.5509	26.3316	21.1824	27.1194
WBGene00014989	best-23	0.913772	0.332465	0.999667	18.6775	21.7341	7.9434	13.5597
WBGene00022797	best-24	1.57618	0.0400049	0.999667	24.4244	71.8896	11.9151	20.9559
WBGene00014102	best-25	0.272547	0.829002	0.999667	5.74691	12.1209	5.2956	9.86158
WBGene00014103	best-26	0.487033	0.617024	0.999667	15.804	16.3005	10.5912	12.327
WBGene00015286	best-3	0.449672	0.498014	0.999667	28.7346	51.8274	30.4497	29.5847
WBGene00015288	best-4	1.78404	0.55855	0.999667	2.87346	1.67185	1.3239	0
WBGene00007404	best-5	1.31576	0.131868	0.999667	15.804	54.7531	7.9434	20.9559
WBGene00015628	best-6	1.49835	0.370588	0.999667	5.74691	8.35925	1.3239	3.69809
WBGene00007808	best-7	0.490444	0.223223	0.999667	147.983	182.65	141.657	94.9177
WBGene00007988	best-8	0.0350576	0.975519	0.999667	8.62037	10.867	10.5912	8.62889
WBGene00016613	best-9	1.24543	0.294704	0.999667	10.0571	16.7185	5.2956	6.16349
WBGene00022473	bet-1	-0.202895	0.408279	0.999667	4019.97	3515.07	4302.68	4367.45
WBGene00010199	bet-2	-0.243194	0.33814	0.999667	2387.84	2380.3	2540.56	3102.7
WBGene00016611	bicd-1	0.117586	0.693024	0.999667	841.923	1278.55	896.281	1062.59
WBGene00000249	bir-1	-0.145974	0.579405	0.999667	1566.03	1339.99	1744.9	1468.14
WBGene00000250	bir-2	-0.0720945	0.780673	0.999667	1235.59	1220.45	1202.1	1379.39
WBGene00014569	bkip-1	-0.456145	0.606352	0.999667	10.0571	19.6442	17.2107	24.654
WBGene00000251	bli-1	0.861942	0.0762863	0.999667	100.571	275.855	86.0535	123.27
WBGene00000252	bli-2	0.945456	0.0456198	0.999667	122.122	271.258	72.8145	133.131
WBGene00000253	bli-3	0.303355	0.391627	0.999667	214.073	333.116	217.12	229.282
WBGene00000254	bli-4	-0.0821798	0.736062	0.999667	4863.33	4577.53	5275.74	4717.53
WBGene00000255	bli-5	0.981228	0.528574	0.999667	2.87346	11.703	3.9717	3.69809
WBGene00000256	bli-6	0.560636	0.14935	0.999667	436.765	1019.83	394.522	596.626
WBGene00003847	blmp-1	0.00599036	0.985927	0.999667	316.08	428.412	293.906	449.935
WBGene00011872	blos-1	0.0745716	0.818596	0.999667	458.316	493.196	344.214	559.645
WBGene00022251	blos-2	0.0844209	0.768246	0.999667	728.421	585.148	661.95	574.437
WBGene00020783	blos-4	-0.0263765	0.938758	0.999667	998.526	611.897	1024.7	611.418
WBGene00000257	bmk-1	-0.12875	0.641529	0.999667	6745.44	4587.14	6709.53	5675.34
WBGene00017293	bmy-1	-0.191933	0.470195	0.999667	1778.67	1367.57	1841.55	1747.97
WBGene00044791	bnc-1	1.14485	0.816423	0.999667	0	0.835925	0	0
WBGene00000259	bpl-1	0.0439821	0.866894	0.999667	1699.65	1390.98	1567.5	1427.46
WBGene00000262	bra-1	-0.205047	0.512524	0.999667	396.537	296.754	381.283	414.186
WBGene00017757	bra-2	-0.127355	0.668917	0.999667	3215.4	2025.87	3232.96	2486.35
WBGene00017144	brap-2	-0.0942958	0.728454	0.999667	3347.58	2417.91	3313.72	2836.44
WBGene00000264	brc-1	-0.113915	0.665831	0.999667	1591.9	1268.93	1583.38	1508.82
WBGene00020316	brc-2	-0.0551667	0.832371	0.999667	1208.29	1053.68	1175.62	1172.3
WBGene00000265	brd-1	-0.169352	0.522519	0.999667	2011.42	1609.99	2197.67	1871.24
WBGene00000266	bre-1	0.332246	0.357821	0.999667	314.644	627.78	352.157	400.627
WBGene00000267	bre-2	0.274183	0.695442	0.999667	27.2978	35.5268	27.8019	24.654
WBGene00000268	bre-3	0.00295024	0.991348	0.999667	839.049	1048.67	926.73	960.272
WBGene00000269	bre-4	-0.375666	0.222331	0.999667	284.472	266.66	364.073	350.086
WBGene00000270	bre-5	-0.0119898	0.969297	0.999667	955.424	637.393	922.759	679.217
WBGene00000271	brf-1	-0.0932916	0.719756	0.999667	2857.65	2243.21	2849.03	2588.67
WBGene00019726	bris-1	-0.113554	0.734047	0.999667	442.512	662.889	468.661	730.99
WBGene00000272	bro-1	-0.491365	0.614128	0.999667	5.74691	22.57	11.9151	29.5847
WBGene00000273	brp-1	0.131143	0.731261	0.999667	498.545	1082.94	540.151	908.498
WBGene00001963	btb-1	-0.00657702	0.991335	0.999667	51.7222	36.3628	54.2799	33.2828
WBGene00019313	btb-10	-0.23756	0.537177	0.999667	176.718	118.701	176.079	168.88
WBGene00019700	btb-11	-0.33474	0.363864	0.999667	196.832	161.752	180.05	269.961
WBGene00022555	btb-12	-0.171987	0.859313	0.999667	17.2407	17.1365	5.2956	33.2828
WBGene00022561	btb-13	-0.570985	0.569831	0.999667	10.0571	10.4491	13.239	17.2578
WBGene00013275	btb-14	-0.150319	0.889432	0.999667	5.74691	16.3005	10.5912	14.7924
WBGene00015594	btb-15	1.43071	0.771345	0.999667	1.43673	0	0	0
WBGene00018195	btb-16	0.867918	0.161193	0.999667	45.9753	187.665	39.717	89.9869
WBGene00018200	btb-17	0.44142	0.380499	0.999667	66.0895	101.147	51.6321	72.7292
WBGene00018201	btb-18	2.27588	0.411422	0.999667	4.31019	2.08981	1.3239	0
WBGene00010194	btb-19	-0.204241	0.478766	0.999667	1159.44	858.913	1306.69	1014.51
WBGene00020802	btb-2	0.883843	0.225072	0.999667	25.8611	58.0968	30.4497	16.0251
WBGene00010193	btb-20	-0.00365619	0.990677	0.999667	643.654	481.493	657.978	467.192
WBGene00018540	btb-21	1.20544	0.282546	0.999667	15.804	13.7928	6.6195	6.16349
WBGene00015013	btb-3	-0.323947	0.613466	0.999667	25.8611	39.7065	48.9843	34.5155
WBGene00019142	btb-4	-0.283777	0.428789	0.999667	248.554	172.619	288.61	220.653
WBGene00021042	btb-5	1.95634	0.512399	0.999667	2.87346	2.08981	0	1.2327
WBGene00018438	btb-6	-0.154935	0.602108	0.999667	620.667	449.728	595.755	591.695
WBGene00018443	btb-7	-0.173688	0.636539	0.999667	188.211	142.943	198.585	172.578
WBGene00018437	btb-8	-0.251381	0.528125	0.999667	201.142	130.822	153.572	237.911
WBGene00018435	btb-9	0.216876	0.735891	0.999667	38.7917	38.8705	41.0409	25.8867
WBGene00019888	btbd-10	-0.162756	0.515011	0.999667	2157.97	2372.36	2404.2	2668.79
WBGene00000274	btf-1	-0.0695708	0.785648	0.999667	2991.27	2496.91	3074.1	2682.35
WBGene00000275	bub-1	-0.161179	0.564474	0.999667	12778.3	8319.55	12635.3	10950.1
WBGene00013209	bub-3	-0.0687583	0.797007	0.999667	4228.29	3011	3814.16	3773.29
WBGene00044617	bus-1	1.14485	0.816423	0.999667	0	0.835925	0	0
WBGene00010442	bus-12	0.404877	0.602928	0.999667	17.2407	41.7963	18.5346	27.1194
WBGene00044630	bus-17	0.117042	0.875531	0.999667	17.2407	43.0502	22.5063	34.5155
WBGene00044631	bus-18	-0.249236	0.721028	0.999667	21.5509	31.3472	31.7736	32.0501
WBGene00011590	bus-19	1.05868	0.304544	0.999667	12.9306	35.5268	2.6478	20.9559
WBGene00044618	bus-2	1.55888	0.381158	0.999667	5.74691	8.77722	0	4.93079
WBGene00044620	bus-4	0.584845	0.418777	0.999667	20.1142	60.1866	27.8019	27.1194
WBGene00044623	bus-8	0.18721	0.739031	0.999667	54.5957	168.857	62.2233	136.829
WBGene00000276	byn-1	-0.0554214	0.834329	0.999667	3603.32	2836.71	3688.39	3000.39
WBGene00007213	C01A2.1	0.589127	0.539441	0.999667	15.804	20.0622	7.9434	16.0251
WBGene00007214	C01A2.2	0.240969	0.684185	0.999667	43.1019	64.7842	31.7736	60.4022
WBGene00007216	C01A2.4	-0.130472	0.632059	0.999667	1176.68	956.299	1264.32	1067.52
WBGene00007218	C01A2.6	0.528588	0.915063	0.999667	0	0.417963	0	0
WBGene00077546	C01A2.9	-0.166667	0.959071	0.999667	0	2.08981	1.3239	1.2327
WBGene00015284	C01B10.10	0.29579	0.438453	0.999667	147.983	200.204	154.896	130.666
WBGene00044294	C01B10.11	0.0314294	0.943413	0.999667	175.281	359.448	162.84	363.646
WBGene00015278	C01B10.3	-0.07866	0.87987	0.999667	63.2161	53.0813	52.956	69.0311
WBGene00015279	C01B10.4	0.325947	0.595348	0.999667	47.412	39.7065	37.0692	32.0501
WBGene00194839	C01B10.44	0.804195	0.61384	0.999667	2.87346	10.0311	3.9717	3.69809
WBGene00219792	C01B10.49	0.528588	0.915063	0.999667	0	0.417963	0	0
WBGene00015280	C01B10.6	0.386548	0.294095	0.999667	949.678	2357.73	1171.65	1363.36
WBGene00015281	C01B10.7	2.08065	0.475527	0.999667	2.87346	2.50778	0	1.2327
WBGene00015282	C01B10.8	-0.169376	0.518103	0.999667	3698.14	2789.48	3806.21	3484.84
WBGene00015283	C01B10.9	-0.0639161	0.815142	0.999667	1935.27	1446.99	1910.39	1621
WBGene00015291	C01B12.8	-0.120915	0.69059	0.999667	879.278	623.182	933.35	696.474
WBGene00022904	C01B12.9	-0.460838	0.582923	0.999667	10.0571	48.0657	15.8868	66.5657
WBGene00015271	C01B4.7	0.0636481	0.97901	0.999667	1.43673	2.50778	2.6478	1.2327
WBGene00015276	C01B7.5	-0.540794	0.859472	0.999667	0	2.50778	3.9717	0
WBGene00195328	C01B7.8	-1.27333	0.731726	0.999667	0	0.835925	1.3239	1.2327
WBGene00007220	C01B9.1	-0.025039	0.96677	0.999667	31.608	61.4405	41.0409	55.4714
WBGene00044129	C01B9.3	2.76084	0.501733	0.999667	2.87346	0.417963	0	0
WBGene00194890	C01B9.4	0.408935	0.599443	0.999667	41.6651	21.3161	33.0975	13.5597
WBGene00194939	C01B9.5	-0.704594	0.763951	0.999667	1.43673	1.67185	2.6478	2.4654
WBGene00015294	C01C10.2	0.417436	0.582102	0.999667	24.4244	37.1987	14.5629	32.0501
WBGene00015292	C01C4.2	-2.20086	0.659255	0.999667	0	0	1.3239	0
WBGene00015293	C01C4.3	0.019052	0.982829	0.999667	10.0571	29.6754	14.5629	25.8867
WBGene00015296	C01F1.1	-0.20193	0.440269	0.999667	2373.48	1840.71	2499.52	2343.36
WBGene00015298	C01F1.3	0.0895005	0.792532	0.999667	448.259	627.362	377.312	636.072
WBGene00015299	C01F1.4	0.275418	0.822279	0.999667	10.0571	8.77722	10.5912	4.93079
WBGene00015300	C01F1.5	0.455517	0.620808	0.999667	5.74691	50.1555	22.5063	19.7232
WBGene00015301	C01F1.6	-0.102664	0.694919	0.999667	1229.84	1450.75	1360.97	1519.92
WBGene00202373	C01F1.8	0.116478	0.979951	0.999667	0	1.25389	0	1.2327
WBGene00199478	C01F6.13	1.43071	0.771345	0.999667	1.43673	0	0	0
WBGene00219207	C01F6.14	0.158978	0.805324	0.999667	48.8488	29.6754	38.3931	30.8174
WBGene00219793	C01F6.15	0.528588	0.915063	0.999667	0	0.417963	0	0
WBGene00235286	C01F6.16	-1.90892	0.353279	0.999667	1.43673	1.25389	1.3239	8.62889
WBGene00007222	C01F6.2	1.06375	0.028897	0.999667	99.1343	93.2057	45.0126	46.8425
WBGene00007223	C01F6.9	-0.050658	0.854662	0.999667	987.032	1002.27	883.042	1177.23
WBGene00007230	C01G10.1	1.50782	0.148568	0.999667	10.0571	32.6011	9.2673	6.16349
WBGene00007237	C01G10.10	-0.163642	0.601843	0.999667	610.61	395.811	578.544	543.62
WBGene00007238	C01G10.13	1.30575	0.702723	0.999667	2.87346	0.417963	0	1.2327
WBGene00007239	C01G10.14	1.50107	0.235767	0.999667	10.0571	15.0467	5.2956	3.69809
WBGene00007240	C01G10.15	3.37004	0.335492	0.999667	1.43673	3.3437	0	0
WBGene00007241	C01G10.16	0.376834	0.806668	0.999667	7.18364	4.59759	3.9717	4.93079
WBGene00044658	C01G10.17	1.14485	0.816423	0.999667	0	0.835925	0	0
WBGene00007231	C01G10.4	-0.282852	0.954237	0.999667	0	0.835925	0	1.2327
WBGene00007232	C01G10.5	-0.166667	0.959071	0.999667	0	2.08981	1.3239	1.2327
WBGene00007233	C01G10.6	1.90443	0.697223	0.999667	0	1.67185	0	0
WBGene00007234	C01G10.7	-0.13767	0.643552	0.999667	2291.58	1446.57	2281.08	1825.63
WBGene00007235	ahsa-1	-0.139675	0.623395	0.999667	11930.6	7784.97	12060.7	9653.26
WBGene00007236	C01G10.9	-0.106835	0.760359	0.999667	227.003	178.052	234.33	199.697
WBGene00044053	C01G12.12	0.0655813	0.922223	0.999667	27.2978	38.4526	27.8019	35.7482
WBGene00044333	C01G12.13	0.408525	0.72894	0.999667	7.18364	14.2107	6.6195	9.86158
WBGene00219299	C01G12.16	-0.351582	0.839023	0.999667	4.31019	2.92574	6.6195	2.4654
WBGene00007244	C01G12.3	0.329644	0.384737	0.999667	155.167	157.572	124.447	124.502
WBGene00007245	C01G12.5	-0.951085	0.847627	0.999667	0	0.417963	1.3239	0
WBGene00007247	C01G12.7	0.809115	0.754586	0.999667	1.43673	2.92574	1.3239	1.2327
WBGene00007249	C01G12.9	0.216967	0.820766	0.999667	11.4938	24.2418	7.9434	23.4213
WBGene00235291	C01G5.25	0.914368	0.719502	0.999667	0	6.6874	0	3.69809
WBGene00015305	C01G5.3	0.550085	0.541292	0.999667	14.3673	25.9137	13.239	14.7924
WBGene00015306	C01G5.4	0.808369	0.411674	0.999667	11.4938	25.4957	9.2673	12.327
WBGene00015307	C01G5.5	-0.137125	0.647545	0.999667	1310.3	858.913	1323.9	1056.42
WBGene00015308	ddi-1	-0.155948	0.534849	0.999667	3949.57	3300.65	4229.86	3844.78
WBGene00015309	C01G5.7	-0.465263	0.853684	0.999667	0	3.3437	1.3239	3.69809
WBGene00015311	C01G5.9	-0.110284	0.877727	0.999667	28.7346	26.3316	38.3931	20.9559
WBGene00014663	C01G6.10	0.0853003	0.962282	0.999667	5.74691	2.50778	1.3239	6.16349
WBGene00007224	C01G6.2	0.776232	0.369147	0.999667	17.2407	30.0933	14.5629	13.5597
WBGene00007225	C01G6.3	-0.159279	0.553764	0.999667	5481.12	3815.58	5249.26	5126.79
WBGene00007226	C01G6.4	0.142657	0.632692	0.999667	511.475	556.308	414.381	553.481
WBGene00007227	C01G6.5	-0.115581	0.644777	0.999667	5130.56	6106.43	5682.18	6495.09
WBGene00007229	C01G6.9	0.237686	0.768039	0.999667	11.4938	48.0657	23.8302	28.3521
WBGene00015312	C01G8.1	-0.137432	0.588859	0.999667	5054.41	4164.58	5449.17	4687.95
WBGene00007252	mlt-2	0.451889	0.538531	0.999667	21.5509	46.3939	19.8585	30.8174
WBGene00007253	C01H6.3	-0.0446834	0.974401	0.999667	7.18364	5.43351	7.9434	4.93079
WBGene00007254	C01H6.4	-0.0163987	0.969176	0.999667	117.812	117.448	146.953	91.2196
WBGene00007255	cnnm-4	0.216712	0.490054	0.999667	402.284	339.386	350.834	285.986
WBGene00007257	C01H6.8	-0.0889402	0.888424	0.999667	28.7346	42.2142	37.0692	39.4463
WBGene00007258	hasp-1	-0.17495	0.489194	0.999667	1768.61	1566.52	1833.6	1929.17
WBGene00015328	C02B10.3	-0.139797	0.728907	0.999667	116.375	172.619	132.39	188.603
WBGene00015329	C02B10.4	-0.114405	0.685975	0.999667	4761.32	3133.05	4634.98	3905.19
WBGene00015330	C02B10.5	-0.149779	0.563872	0.999667	1380.7	1465.8	1439.08	1719.61
WBGene00015331	C02B10.6	2.86364	0.247165	0.999667	5.74691	3.76166	1.3239	0
WBGene00200553	C02B10.74	1.43071	0.771345	0.999667	1.43673	0	0	0
WBGene00045386	C02B4.4	0.258366	0.869894	0.999667	4.31019	6.26944	5.2956	3.69809
WBGene00009527	C02B4.t1	1.69414	0.624801	0.999667	4.31019	0	0	1.2327
WBGene00009555	C02B4.t2	1.05173	0.783548	0.999667	2.87346	0	1.3239	0
WBGene00015320	C02B8.1	-0.705097	0.660123	0.999667	4.31019	2.92574	6.6195	4.93079
WBGene00219375	C02B8.12	-0.0259769	0.995473	0.999667	1.43673	0	0	1.2327
WBGene00015322	C02B8.3	2.1948	0.441829	0.999667	2.87346	2.92574	0	1.2327
WBGene00015324	C02B8.6	-0.152088	0.674123	0.999667	195.395	253.285	198.585	302.011
WBGene00009936	C02D4.t1	-2.20086	0.659255	0.999667	0	0	1.3239	0
WBGene00015336	C02D5.2	0.312155	0.537503	0.999667	63.2161	75.6512	58.2516	54.2387
WBGene00043097	C02D5.4	-0.109238	0.681887	0.999667	899.392	817.535	970.419	880.146
WBGene00015342	C02E7.10	0.331473	0.912262	0.999667	1.43673	1.67185	0	2.4654
WBGene00015339	C02E7.6	0.09236	0.813639	0.999667	231.313	542.098	333.623	396.929
WBGene00015340	C02E7.7	0.671352	0.181789	0.999667	109.191	443.458	181.374	168.88
WBGene00015355	C02F12.5	-0.0686142	0.871897	0.999667	106.318	119.119	92.673	144.226
WBGene00015357	C02F12.8	-0.267946	0.321145	0.999667	752.846	691.728	818.17	919.593
WBGene00015358	C02F12.9	-0.334633	0.945725	0.999667	0	0.835925	1.3239	0
WBGene00196852	C02F4.10	-2.1489	0.667035	0.999667	0	0	0	1.2327
WBGene00220252	C02F4.12	-2.20086	0.659255	0.999667	0	0	1.3239	0
WBGene00007264	C02F4.4	1.42427	0.151624	0.999667	7.18364	52.2453	7.9434	14.7924
WBGene00015351	C02F5.10	0.371596	0.572638	0.999667	35.9182	38.4526	31.7736	25.8867
WBGene00015352	C02F5.12	0.0164388	0.960983	0.999667	277.289	214.415	239.626	244.074
WBGene00015353	C02F5.13	-0.182978	0.541122	0.999667	939.62	664.143	1027.35	788.927
WBGene00044445	C02F5.14	0.761649	0.408336	0.999667	10.0571	45.9759	9.2673	24.654
WBGene00015345	C02F5.2	1.89302	0.200643	0.999667	4.31019	18.3904	1.3239	4.93079
WBGene00015346	C02F5.3	-0.0739553	0.793195	0.999667	3074.6	2097.75	2980.1	2459.23
WBGene00015348	C02F5.5	0.892855	0.114919	0.999667	50.2855	96.5494	37.0692	43.1444
WBGene00015350	fbxl-1	0.171075	0.623397	0.999667	360.619	562.996	321.708	501.708
WBGene00015359	C02G6.1	1.0397	0.768066	0.999667	1.43673	1.25389	1.3239	0
WBGene00015360	C02G6.2	1.02932	0.400294	0.999667	7.18364	17.9724	3.9717	8.62889
WBGene00044803	C02G6.3	-1.82802	0.575581	0.999667	0	0.835925	1.3239	2.4654
WBGene00015361	C02H6.1	2.25674	0.6347	0.999667	1.43673	0.835925	0	0
WBGene00007266	C03A3.1	0.336008	0.471035	0.999667	79.0201	95.7135	70.1667	69.0311
WBGene00007267	C03A3.2	0.0919988	0.768072	0.999667	354.872	415.873	317.736	406.79
WBGene00007268	C03A3.3	2.96262	0.227272	0.999667	7.18364	2.92574	0	1.2327
WBGene00197484	C03A3.4	-2.20086	0.659255	0.999667	0	0	1.3239	0
WBGene00201557	C03A3.7	-1.15792	0.761704	0.999667	1.43673	0	2.6478	0
WBGene00015366	C03A7.2	-0.474443	0.888314	0.999667	0	1.67185	1.3239	1.2327
WBGene00015372	C03B1.1	1.14485	0.816423	0.999667	0	0.835925	0	0
WBGene00015381	C03B1.13	0.414795	0.373997	0.999667	77.5833	122.463	72.8145	78.8927
WBGene00015382	C03B1.14	0.187371	0.718608	0.999667	57.4691	84.4285	76.7862	49.3079
WBGene00015373	C03B1.2	-0.508381	0.846315	0.999667	1.43673	1.25389	1.3239	2.4654
WBGene00015375	C03B1.4	-2.1489	0.667035	0.999667	0	0	0	1.2327
WBGene00015376	C03B1.5	-0.217389	0.875385	0.999667	2.87346	9.61314	5.2956	9.86158
WBGene00015377	C03B1.6	0.43954	0.910497	0.999667	1.43673	0.417963	1.3239	0
WBGene00015378	C03B1.7	0.108197	0.748232	0.999667	232.75	214.833	201.233	213.257
WBGene00015386	C03B8.3	0.0940839	0.863127	0.999667	48.8488	56.8429	48.9843	50.5406
WBGene00007269	C03C10.2	0.957982	0.253879	0.999667	22.9877	28.8394	14.5629	12.327
WBGene00007270	rei-1	-0.114066	0.676159	0.999667	2804.49	2119.49	2968.18	2356.92
WBGene00007271	C03C10.5	0.106424	0.789269	0.999667	162.35	175.126	115.179	198.464
WBGene00007273	C03C10.7	0.0370218	0.982128	0.999667	7.18364	2.50778	6.6195	2.4654
WBGene00007274	C03C11.1	0.47766	0.537557	0.999667	21.5509	47.2298	13.239	36.9809
WBGene00007275	C03D6.1	0.553224	0.363891	0.999667	54.5957	41.7963	33.0975	32.0501
WBGene00219796	C03D6.9	-0.0727866	0.844491	0.999667	251.427	157.154	225.063	200.93
WBGene00007281	C03E10.3	0.0807616	0.925127	0.999667	15.804	21.7341	21.1824	14.7924
WBGene00195286	C03E10.8	-0.951085	0.847627	0.999667	0	0.417963	1.3239	0
WBGene00015388	C03F11.2	1.77861	0.458609	0.999667	0	8.35925	1.3239	1.2327
WBGene00015390	C03F11.4	0.194886	0.759832	0.999667	54.5957	32.1831	46.3365	28.3521
WBGene00015402	C03G6.17	-0.869196	0.478102	0.999667	2.87346	9.61314	9.2673	14.7924
WBGene00015393	C03G6.5	3.10208	0.0426654	0.999667	2.87346	28.8394	1.3239	2.4654
WBGene00015394	C03G6.6	1.92657	0.561851	0.999667	0	4.59759	0	1.2327
WBGene00007284	C03H12.1	-0.123438	0.654717	0.999667	567.508	554.219	607.67	613.884
WBGene00015405	C03H5.3	-0.175752	0.551066	0.999667	2629.21	1675.61	2699.43	2157.22
WBGene00015406	C03H5.4	-0.246934	0.938364	0.999667	1.43673	0.835925	2.6478	0
WBGene00015407	C03H5.5	0.026088	0.963748	0.999667	40.2284	53.4992	42.3648	50.5406
WBGene00015408	C03H5.6	-0.38021	0.854051	0.999667	0	5.43351	3.9717	3.69809
WBGene00015409	C03H5.7	-0.757011	0.590575	0.999667	2.87346	7.10537	3.9717	13.5597
WBGene00206366	C03H5.9	-0.11519	0.935721	0.999667	8.62037	5.43351	1.3239	13.5597
WBGene00007285	C04A11.1	1.13759	0.480814	0.999667	5.74691	8.35925	5.2956	1.2327
WBGene00007286	C04A11.2	-0.098716	0.78092	0.999667	165.224	173.872	177.403	186.137
WBGene00007288	C04A11.5	-0.242215	0.936094	0.999667	0	2.92574	0	3.69809
WBGene00000308	C04A11.t1	1.26487	0.709689	0.999667	2.87346	0.417963	1.3239	0
WBGene00200867	C04A2.10	0.528588	0.915063	0.999667	0	0.417963	0	0
WBGene00201735	C04A2.12	1.43071	0.771345	0.999667	1.43673	0	0	0
WBGene00206529	C04A2.15	-0.122873	0.937702	0.999667	5.74691	3.76166	3.9717	6.16349
WBGene00007290	C04B4.2	-0.299997	0.241909	0.999667	1469.77	1303.63	1625.75	1786.18
WBGene00007292	C04B4.4	-2.20086	0.659255	0.999667	0	0	1.3239	0
WBGene00007295	C04C11.1	-0.0754997	0.926676	0.999667	30.1713	13.3748	19.8585	24.654
WBGene00198645	C04C11.13	0.528588	0.915063	0.999667	0	0.417963	0	0
WBGene00196793	C04C11.9	-0.282852	0.954237	0.999667	0	0.835925	0	1.2327
WBGene00219410	C04C3.14	-3.21265	0.193457	0.999667	1.43673	0	6.6195	2.4654
WBGene00015414	C04C3.4	0.933946	0.710953	0.999667	4.31019	0.835925	1.3239	1.2327
WBGene00015416	C04C3.6	-0.951085	0.847627	0.999667	0	0.417963	1.3239	0
WBGene00195067	C04C3.9	1.0397	0.768066	0.999667	1.43673	1.25389	1.3239	0
WBGene00015433	C04E12.2	0.496023	0.809418	0.999667	0	8.35925	1.3239	4.93079
WBGene00015434	C04E12.4	0.777172	0.441577	0.999667	10.0571	25.9137	7.9434	13.5597
WBGene00015435	C04E12.5	-0.738824	0.68427	0.999667	2.87346	2.50778	3.9717	4.93079
WBGene00015425	C04E6.11	-0.0774552	0.76357	0.999667	2963.97	2434.21	3044.97	2647.84
WBGene00015426	C04E6.12	0.235242	0.862862	0.999667	5.74691	9.19518	9.2673	3.69809
WBGene00015427	C04E6.13	1.27499	0.335766	0.999667	11.4938	10.4491	6.6195	2.4654
WBGene00015421	C04E6.4	1.13171	0.442969	0.999667	5.74691	10.867	5.2956	2.4654
WBGene00015422	C04E6.5	1.36694	0.150594	0.999667	14.3673	34.2729	11.9151	7.39619
WBGene00015423	C04E6.7	1.05768	0.195335	0.999667	22.9877	34.6909	13.239	14.7924
WBGene00015424	C04E6.8	-1.09026	0.478515	0.999667	4.31019	2.50778	6.6195	7.39619
WBGene00015428	C04E7.1	-0.50459	0.882268	0.999667	1.43673	0.417963	0	2.4654
WBGene00015430	C04E7.3	0.00862659	0.982387	0.999667	123.559	131.658	128.418	125.735
WBGene00015431	C04E7.4	-0.083702	0.885005	0.999667	47.412	39.7065	42.3648	49.3079
WBGene00045270	C04E7.5	1.7453	0.300868	0.999667	12.9306	5.01555	5.2956	0
WBGene00015442	C04F1.1	2.56676	0.344716	0.999667	1.43673	5.85148	0	1.2327
WBGene00007297	C04F12.1	-0.10328	0.681618	0.999667	1737	1571.54	1766.08	1786.18
WBGene00077685	C04F12.12	1.05039	0.247326	0.999667	20.1142	24.6598	11.9151	9.86158
WBGene00219286	C04F12.16	2.06839	0.0573499	0.999667	14.3673	27.5855	3.9717	6.16349
WBGene00007299	C04F12.5	-0.445618	0.179133	0.999667	293.093	206.474	344.214	331.596
WBGene00007300	C04F12.6	0.165566	0.942848	0.999667	0	5.43351	3.9717	1.2327
WBGene00007301	C04F12.7	0.972342	0.0127714	0.999667	216.946	432.591	170.783	162.716
WBGene00007302	C04F12.8	-0.0265233	0.972231	0.999667	21.5509	24.6598	25.1541	22.1886
WBGene00015450	C04F5.8	-0.090157	0.768182	0.999667	2668	1587.84	2528.65	1995.74
WBGene00015451	C04F5.9	-0.187871	0.514768	0.999667	558.887	491.942	656.655	538.689
WBGene00195081	C04F6.7	-0.899113	0.855965	0.999667	0	0.417963	0	1.2327
WBGene00007309	C04G2.10	-0.0733901	0.907789	0.999667	43.1019	29.6754	41.0409	34.5155
WBGene00045104	C04G2.12	0.610858	0.782375	0.999667	2.87346	2.92574	1.3239	2.4654
WBGene00255426	C04G2.14	0.0829869	0.914881	0.999667	24.4244	21.7341	21.1824	22.1886
WBGene00007305	C04G2.2	0.641507	0.305228	0.999667	43.1019	48.0657	27.8019	30.8174
WBGene00014665	C04G2.3	1.282	0.0048077	0.999667	116.375	139.6	47.6604	57.9368
WBGene00007306	C04G2.5	1.18247	0.150807	0.999667	20.1142	42.6322	15.8868	12.327
WBGene00007307	spch-1	0.900094	0.03153	0.999667	150.856	309.292	123.123	125.735
WBGene00007308	C04G2.9	0.759686	0.0156125	0.999667	699.687	1151.07	522.941	573.205
WBGene00015458	C04G6.10	-0.211284	0.943832	0.999667	1.43673	0.835925	1.3239	1.2327
WBGene00045083	C04G6.12	-0.705097	0.660123	0.999667	4.31019	2.92574	6.6195	4.93079
WBGene00199205	C04G6.14	1.93929	0.691811	0.999667	1.43673	0.417963	0	0
WBGene00015453	C04G6.2	0.274026	0.773282	0.999667	7.18364	31.3472	14.5629	18.4905
WBGene00015454	C04G6.4	-0.0974796	0.714601	0.999667	826.119	792.875	908.196	823.442
WBGene00015455	C04G6.5	0.676794	0.43491	0.999667	17.2407	30.5113	10.5912	19.7232
WBGene00015456	C04G6.6	-1.65891	0.038834	0.999667	15.804	7.52333	33.0975	36.9809
WBGene00015457	C04G6.7	-0.0377216	0.984382	0.999667	4.31019	2.08981	2.6478	3.69809
WBGene00007312	C04H5.1	0.0302585	0.916671	0.999667	514.349	536.246	462.041	567.041
WBGene00007315	C04H5.7	-0.258094	0.553843	0.999667	212.636	130.404	276.695	130.666
WBGene00044054	C04H5.9	0.064457	0.982181	0.999667	1.43673	1.25389	1.3239	1.2327
WBGene00220253	C05A2.4	0.485735	0.902163	0.999667	1.43673	0.417963	0	1.2327
WBGene00202226	C05A9.10	0.528588	0.915063	0.999667	0	0.417963	0	0
WBGene00007317	C05A9.2	-0.142006	0.718781	0.999667	116.375	138.346	124.447	157.785
WBGene00197473	C05A9.4	0.528588	0.915063	0.999667	0	0.417963	0	0
WBGene00196138	C05B10.14	0.528588	0.915063	0.999667	0	0.417963	0	0
WBGene00007319	C05B5.1	-0.211284	0.943832	0.999667	1.43673	0.835925	1.3239	1.2327
WBGene00044130	C05B5.10	-2.1489	0.667035	0.999667	0	0	0	1.2327
WBGene00045242	C05B5.11	3.11836	0.0153038	0.999667	27.2978	16.7185	0	4.93079
WBGene00194886	C05B5.12	1.23462	0.484216	0.999667	2.87346	8.77722	2.6478	2.4654
WBGene00007320	C05B5.2	0.653747	0.380652	0.999667	18.6775	57.6789	25.1541	24.654
WBGene00007321	C05B5.4	-0.174834	0.812364	0.999667	21.5509	28.4215	21.1824	35.7482
WBGene00007322	C05B5.5	0.0725235	0.962114	0.999667	4.31019	6.26944	5.2956	4.93079
WBGene00007324	C05B5.8	0.538064	0.496712	0.999667	21.5509	31.3472	15.8868	20.9559
WBGene00007329	C05C10.2	-0.1607	0.548895	0.999667	8163.49	5874.88	8482.23	7205.12
WBGene00007330	C05C10.3	-0.0584344	0.833703	0.999667	5426.52	3849.85	5433.29	4221.99
WBGene00007332	C05C10.5	-0.166723	0.518112	0.999667	2563.12	2595.13	2541.89	3248.16
WBGene00007334	C05C10.7	-0.127865	0.689372	0.999667	679.573	444.712	696.372	527.595
WBGene00086567	C05C10.8	4.31509	0.110823	0.999667	4.31019	5.01555	0	0
WBGene00007335	C05C12.1	1.30953	0.0801693	0.999667	31.608	43.8861	17.2107	13.5597
WBGene00007336	C05C12.4	0.543828	0.166199	0.999667	239.934	550.039	260.808	284.753
WBGene00007337	C05C12.5	0.667378	0.226332	0.999667	53.159	83.5925	48.9843	38.2136
WBGene00007338	C05C12.6	1.33809	0.506953	0.999667	1.43673	7.94129	2.6478	1.2327
WBGene00015460	C05C8.1	-0.104828	0.701305	0.999667	1100.53	885.245	1141.2	991.089
WBGene00197520	C05C8.10	0.487244	0.857635	0.999667	1.43673	2.08981	1.3239	1.2327
WBGene00015461	C05C8.2	-0.178007	0.547771	0.999667	4363.34	2718.01	4491.99	3513.19
WBGene00015462	C05C8.5	-0.129938	0.648739	0.999667	2501.34	1776.34	2658.39	2017.93
WBGene00015464	C05C8.7	-0.141907	0.704097	0.999667	274.415	523.707	346.862	538.689
WBGene00015465	C05C8.8	3.08555	0.413276	0.999667	1.43673	2.50778	0	0
WBGene00007325	C05C9.1	0.393911	0.792756	0.999667	2.87346	10.0311	5.2956	4.93079
WBGene00007327	C05C9.3	0.231362	0.743441	0.999667	37.3549	25.0778	27.8019	24.654
WBGene00015478	mapk-15	0.274156	0.602955	0.999667	54.5957	80.6668	47.6604	65.333
WBGene00015480	C05D10.4	0.150033	0.714892	0.999667	119.248	208.981	132.39	166.414
WBGene00015481	C05D11.1	-0.0935788	0.711392	0.999667	7291.4	5757.85	7194.07	6725.6
WBGene00015488	C05D11.13	-0.089096	0.805902	0.999667	150.856	170.111	176.079	166.414
WBGene00015483	C05D11.5	-0.353188	0.520052	0.999667	40.2284	56.007	50.3082	73.9619
WBGene00015485	C05D11.8	-0.0492776	0.84491	0.999667	1459.72	1550.64	1552.94	1563.06
WBGene00015486	C05D11.9	-0.0869199	0.739267	0.999667	3349.01	2602.24	3353.44	2963.41
WBGene00007339	C05D12.1	0.0293182	0.979099	0.999667	4.31019	19.2263	9.2673	14.7924
WBGene00007340	C05D12.2	0.648686	0.356671	0.999667	25.8611	50.9914	27.8019	22.1886
WBGene00014666	C05D12.3	0.356839	0.315822	0.999667	695.377	1432.36	979.686	686.613
WBGene00007341	C05D12.4	-0.117225	0.770796	0.999667	140.799	107.416	120.475	146.691
WBGene00007342	C05D12.5	-0.0951277	0.829447	0.999667	140.799	79.8309	116.503	115.874
WBGene00044029	C05D12.7	-0.968402	0.629253	0.999667	2.87346	1.25389	3.9717	3.69809
WBGene00015470	C05D2.10	-0.140057	0.601197	0.999667	3372	2488.55	3455.38	2997.92
WBGene00015469	C05D2.8	0.174426	0.584275	0.999667	725.548	756.93	830.086	484.45
WBGene00219800	C05D9.12	-0.244378	0.917824	0.999667	2.87346	1.67185	5.2956	0
WBGene00015472	C05D9.3	-0.170523	0.637929	0.999667	152.293	179.724	205.205	170.112
WBGene00015473	C05D9.4	1.3577	0.428029	0.999667	5.74691	7.10537	1.3239	3.69809
WBGene00015474	C05D9.7	-0.114948	0.710142	0.999667	446.823	330.191	423.648	414.186
WBGene00015476	C05D9.9	0.487904	0.586522	0.999667	15.804	30.9292	7.9434	25.8867
WBGene00195517	C05E11.10	-0.899113	0.855965	0.999667	0	0.417963	0	1.2327
WBGene00200780	C05E11.16	-2.1489	0.667035	0.999667	0	0	0	1.2327
WBGene00015493	C05E11.2	-0.0806879	0.985758	0.999667	1.43673	0	1.3239	0
WBGene00015494	C05E11.3	0.0561704	0.876891	0.999667	165.224	198.532	158.868	192.301
WBGene00015495	C05E11.6	-0.305851	0.841742	0.999667	4.31019	5.01555	7.9434	3.69809
WBGene00015496	C05E11.7	0.442982	0.758103	0.999667	8.62037	5.43351	3.9717	6.16349
WBGene00195372	C05E11.9	1.43071	0.771345	0.999667	1.43673	0	0	0
WBGene00206359	C05E4.15	-0.0508559	0.96587	0.999667	5.74691	12.1209	7.9434	11.0943
WBGene00007343	C05E7.1	0.728667	0.314365	0.999667	21.5509	63.5303	30.4497	22.1886
WBGene00007344	C05E7.2	0.543557	0.391827	0.999667	37.3549	58.9327	42.3648	24.654
WBGene00007345	C05E7.3	1.41819	0.399113	0.999667	5.74691	7.94129	3.9717	1.2327
WBGene00007347	C05G5.1	0.27747	0.545457	0.999667	83.3303	101.983	86.0535	67.7984
WBGene00007348	C05G5.2	-0.174655	0.591226	0.999667	268.668	330.608	293.906	384.602
WBGene00007349	C05G5.3	-0.0813585	0.878145	0.999667	56.0324	51.4094	51.6321	61.6349
WBGene00007351	C05G5.5	-0.223446	0.695681	0.999667	54.5957	38.8705	42.3648	65.333
WBGene00050939	C05G5.7	0.584833	0.560223	0.999667	10.0571	26.7496	6.6195	18.4905
WBGene00194995	C05G6.4	-0.665002	0.488328	0.999667	11.4938	10.4491	19.8585	14.7924
WBGene00045089	C05H8.3	-0.613359	0.704687	0.999667	5.74691	2.08981	3.9717	7.39619
WBGene00219803	C06A1.12	-0.473534	0.189278	0.999667	150.856	244.926	270.076	284.753
WBGene00007353	C06A1.2	1.56909	0.240004	0.999667	10.0571	12.5389	3.9717	3.69809
WBGene00007354	C06A1.3	0.788074	0.115931	0.999667	73.2732	105.327	46.3365	57.9368
WBGene00014667	C06A1.4	-0.180079	0.452078	0.999667	5828.81	6057.95	6557.28	6910.5
WBGene00007356	C06A1.6	0.528588	0.915063	0.999667	0	0.417963	0	0
WBGene00044235	C06A1.7	-2.20086	0.659255	0.999667	0	0	1.3239	0
WBGene00007357	C06A12.3	0.346719	0.518825	0.999667	94.8241	52.6633	67.5189	46.8425
WBGene00015499	C06A5.1	-0.117478	0.623559	0.999667	6716.71	6276.13	7090.81	7002.96
WBGene00044414	C06A5.12	-0.233564	0.615962	0.999667	64.6528	92.7877	105.912	81.3581
WBGene00015500	C06A5.2	0.281389	0.713431	0.999667	41.6651	19.2263	31.7736	17.2578
WBGene00015501	C06A5.3	-0.121632	0.631401	0.999667	3867.67	3204.1	4077.61	3613.04
WBGene00015505	C06A5.8	-0.315469	0.29781	0.999667	1333.28	874.796	1564.85	1177.23
WBGene00015507	C06A6.2	-0.168628	0.558114	0.999667	554.577	628.198	585.164	745.782
WBGene00015509	C06A6.4	-0.19607	0.450428	0.999667	3379.19	2646.54	3657.94	3240.76
WBGene00015510	C06A6.5	0.0400638	0.884718	0.999667	642.218	672.084	597.079	681.682
WBGene00015511	C06A6.7	0.936247	0.291906	0.999667	18.6775	31.3472	7.9434	18.4905
WBGene00015514	C06A8.3	-0.195686	0.542595	0.999667	761.466	998.931	746.68	1272.14
WBGene00015516	C06A8.6	1.0437	0.0306609	0.999667	87.6404	168.021	68.8428	56.7041
WBGene00015517	C06A8.8	0.390714	0.448892	0.999667	100.571	57.6789	63.5472	55.4714
WBGene00189947	C06B3.16	0.331473	0.912262	0.999667	1.43673	1.67185	0	2.4654
WBGene00007365	C06B3.6	0.560056	0.127901	0.999667	804.568	1235.08	442.183	943.014
WBGene00007366	C06B3.7	0.525849	0.356437	0.999667	61.7793	52.2453	33.0975	45.6098
WBGene00007368	C06B8.2	0.540069	0.391502	0.999667	30.1713	102.819	51.6321	41.9117
WBGene00007369	C06B8.3	0.528588	0.915063	0.999667	0	0.417963	0	0
WBGene00007372	C06B8.7	0.0810116	0.774918	0.999667	830.429	1125.99	865.831	987.391
WBGene00044169	C06C3.10	0.0429022	0.964395	0.999667	8.62037	22.9879	11.9151	19.7232
WBGene00045404	C06C3.11	1.25649	0.234515	0.999667	11.4938	24.2418	6.6195	8.62889
WBGene00175031	C06C3.12	1.78404	0.55855	0.999667	2.87346	1.67185	1.3239	0
WBGene00206526	C06C3.14	-0.951085	0.847627	0.999667	0	0.417963	1.3239	0
WBGene00007374	C06C3.3	0.355495	0.814581	0.999667	2.87346	9.61314	3.9717	6.16349
WBGene00007375	C06C3.4	0.0624497	0.946779	0.999667	14.3673	17.1365	10.5912	19.7232
WBGene00007376	C06C3.5	1.63664	0.307697	0.999667	8.62037	7.52333	3.9717	1.2327
WBGene00007377	C06C3.7	-1.55633	0.152987	0.999667	5.74691	5.85148	11.9151	22.1886
WBGene00007378	C06C3.8	2.3985	0.382639	0.999667	2.87346	3.76166	0	1.2327
WBGene00014668	C06C3.9	0.43954	0.910497	0.999667	1.43673	0.417963	1.3239	0
WBGene00007379	C06C6.1	-2.20086	0.659255	0.999667	0	0	1.3239	0
WBGene00077606	C06C6.10	0.615102	0.826859	0.999667	1.43673	2.50778	2.6478	0
WBGene00007380	C06C6.6	0.528588	0.915063	0.999667	0	0.417963	0	0
WBGene00007381	C06C6.7	1.22938	0.229606	0.999667	12.9306	25.0778	6.6195	9.86158
WBGene00007382	C06C6.8	-0.144448	0.927101	0.999667	1.43673	8.35925	5.2956	6.16349
WBGene00007383	C06C6.9	-0.899113	0.855965	0.999667	0	0.417963	0	1.2327
WBGene00015518	C06E1.1	-0.0311114	0.923842	0.999667	267.232	234.059	258.161	252.703
WBGene00015526	C06E1.11	0.200504	0.736112	0.999667	67.5262	35.9448	48.9843	39.4463
WBGene00015522	C06E1.7	1.39581	0.220711	0.999667	14.3673	15.8826	6.6195	4.93079
WBGene00015524	C06E1.9	-0.148596	0.608762	0.999667	3351.89	2247.8	3529.52	2672.49
WBGene00015527	C06E2.1	-0.368959	0.76127	0.999667	4.31019	10.867	9.2673	11.0943
WBGene00015529	C06E2.5	-0.232777	0.470719	0.999667	331.884	245.762	334.947	340.225
WBGene00044579	C06E2.9	0.520963	0.763979	0.999667	4.31019	7.94129	0	8.62889
WBGene00015531	C06E4.2	-0.069811	0.964202	0.999667	2.87346	7.52333	2.6478	8.62889
WBGene00015532	C06E4.3	-2.36498	0.103679	0.999667	4.31019	0.835925	13.239	9.86158
WBGene00015534	C06E4.5	-2.20086	0.659255	0.999667	0	0	1.3239	0
WBGene00015535	C06E4.6	-3.11713	0.524326	0.999667	0	0	0	2.4654
WBGene00015537	C06E4.8	0.214378	0.806031	0.999667	11.4938	31.3472	14.5629	23.4213
WBGene00015539	C06E7.2	0.444406	0.546345	0.999667	24.4244	37.6166	27.8019	18.4905
WBGene00015541	C06E7.4	0.0774888	0.815435	0.999667	247.117	323.921	248.893	294.615
WBGene00189995	C06E7.88	0.250562	0.672525	0.999667	37.3549	68.1279	37.0692	53.006
WBGene00015544	C06E8.5	0.531117	0.633205	0.999667	5.74691	29.2574	3.9717	20.9559
WBGene00015545	C06G1.1	0.467285	0.462401	0.999667	30.1713	105.327	38.3931	61.6349
WBGene00197189	C06G1.10	0.528588	0.915063	0.999667	0	0.417963	0	0
WBGene00199612	C06G1.15	-2.20086	0.659255	0.999667	0	0	1.3239	0
WBGene00201203	C06G1.16	0.528588	0.915063	0.999667	0	0.417963	0	0
WBGene00015546	C06G1.2	0.335946	0.816938	0.999667	1.43673	13.7928	5.2956	7.39619
WBGene00015549	C06G3.3	2.18817	0.0701518	0.999667	12.9306	21.3161	2.6478	4.93079
WBGene00015550	C06G3.4	0.528588	0.915063	0.999667	0	0.417963	0	0
WBGene00015551	C06G3.5	0.0397141	0.884625	0.999667	686.756	780.336	683.133	745.782
WBGene00015552	C06G3.6	-0.0964739	0.723744	0.999667	946.804	1118.89	992.925	1217.91
WBGene00015554	C06G3.8	0.00813466	0.976334	0.999667	1076.11	850.972	1000.87	912.196
WBGene00015557	C06G4.1	-0.0770483	0.767189	0.999667	4040.08	3118	3991.56	3555.1
WBGene00015558	C06G4.4	0.453772	0.608421	0.999667	14.3673	29.6754	10.5912	22.1886
WBGene00044446	C06G4.6	-0.334258	0.902331	0.999667	1.43673	1.67185	3.9717	0
WBGene00014669	C06G8.3	0.283557	0.47956	0.999667	122.122	143.779	105.912	113.408
WBGene00007386	C06H2.2	-0.126946	0.636232	0.999667	1406.56	1103.84	1427.16	1310.36
WBGene00007390	lmtr-3	-0.113319	0.666563	0.999667	896.519	855.152	920.111	973.831
WBGene00007391	C06H2.7	-0.0469064	0.873858	0.999667	1226.97	804.996	1104.13	989.856
WBGene00219447	C06H5.14	1.14485	0.816423	0.999667	0	0.835925	0	0
WBGene00007394	C06H5.6	-0.173665	0.655714	0.999667	211.199	150.467	250.217	155.32
WBGene00044795	C06H5.8	-0.423231	0.590062	0.999667	20.1142	18.3904	31.7736	19.7232
WBGene00206364	C07A12.18	0.064457	0.982181	0.999667	1.43673	1.25389	1.3239	1.2327
WBGene00015560	C07A12.2	0.0299709	0.992895	0.999667	0	2.50778	2.6478	0
WBGene00015561	C07A12.7	0.0780354	0.792432	0.999667	489.924	587.238	452.774	569.506
WBGene00007397	C07A4.2	-0.322596	0.816589	0.999667	4.31019	8.35925	2.6478	13.5597
WBGene00007398	C07A4.3	-0.214211	0.881034	0.999667	7.18364	4.17963	7.9434	4.93079
WBGene00043994	C07A9.12	-0.753736	0.534616	0.999667	2.87346	10.867	15.8868	8.62889
WBGene00044227	C07A9.13	0.49173	0.748278	0.999667	4.31019	7.94129	3.9717	4.93079
WBGene00045124	C07A9.14	-2.73742	0.223431	0.999667	0	1.25389	5.2956	4.93079
WBGene00200150	C07A9.16	0.528588	0.915063	0.999667	0	0.417963	0	0
WBGene00007400	C07A9.2	-0.0988612	0.707464	0.999667	1665.17	1318.25	1607.22	1584.02
WBGene00007401	C07A9.5	0.116478	0.979951	0.999667	0	1.25389	0	1.2327
WBGene00007405	C07A9.9	-0.112898	0.820054	0.999667	66.0895	59.7687	72.8145	62.8676
WBGene00007407	C07B5.2	-0.211284	0.943832	0.999667	1.43673	0.835925	1.3239	1.2327
WBGene00007408	C07B5.3	-0.786779	0.690548	0.999667	2.87346	1.67185	2.6478	4.93079
WBGene00007409	C07B5.4	-0.0019668	0.997378	0.999667	35.9182	86.5183	41.0409	83.8235
WBGene00007410	C07B5.6	-0.389292	0.768955	0.999667	4.31019	7.94129	6.6195	9.86158
WBGene00195209	C07B5.8	0.0337592	0.958561	0.999667	43.1019	30.5113	27.8019	43.1444
WBGene00007411	C07C7.1	-1.85662	0.566969	0.999667	0	0.835925	2.6478	1.2327
WBGene00235302	C07C7.3	2.51298	0.569213	0.999667	1.43673	1.25389	0	0
WBGene00015566	C07D10.1	0.952069	0.216318	0.999667	35.9182	28.4215	13.239	19.7232
WBGene00015569	C07D10.5	-0.0491067	0.854207	0.999667	1078.98	1219.2	1077.65	1301.73
WBGene00015564	C07D8.5	1.53722	0.754716	0.999667	0	1.25389	0	0
WBGene00015565	C07D8.6	-0.245597	0.327648	0.999667	4238.35	3452.37	4571.43	4542.49
WBGene00007420	C07E3.10	0.370343	0.7241	0.999667	12.9306	13.3748	9.2673	11.0943
WBGene00007414	C07E3.3	1.46057	0.0441189	0.999667	31.608	81.0848	11.9151	29.5847
WBGene00007415	C07E3.4	0.942687	0.381862	0.999667	15.804	20.0622	2.6478	16.0251
WBGene00007418	C07E3.8	1.10518	0.671589	0.999667	2.87346	2.50778	0	2.4654
WBGene00007419	C07E3.9	0.465463	0.391898	0.999667	109.191	50.9914	63.5472	50.5406
WBGene00015570	C07F11.2	-0.671599	0.596044	0.999667	7.18364	5.01555	7.9434	11.0943
WBGene00235296	C07G1.15	-0.56222	0.858468	0.999667	1.43673	0.417963	1.3239	1.2327
WBGene00015572	C07G1.6	0.977267	0.303405	0.999667	11.4938	32.6011	11.9151	11.0943
WBGene00015573	C07G1.7	-2.36336	0.144435	0.999667	4.31019	0.417963	17.2107	3.69809
WBGene00015578	C07G3.10	1.90443	0.697223	0.999667	0	1.67185	0	0
WBGene00015576	C07G3.8	-0.951085	0.847627	0.999667	0	0.417963	1.3239	0
WBGene00007421	C07H4.1	-0.131418	0.834689	0.999667	28.7346	42.6322	42.3648	36.9809
WBGene00198566	C07H6.15	0.528588	0.915063	0.999667	0	0.417963	0	0
WBGene00199514	C07H6.17	-0.899113	0.855965	0.999667	0	0.417963	0	1.2327
WBGene00015581	C07H6.4	-0.0523774	0.832157	0.999667	4935.16	4330.93	5065.24	4541.26
WBGene00015582	C07H6.9	-0.116285	0.863972	0.999667	22.9877	38.4526	37.0692	30.8174
WBGene00044773	C08A9.10	-0.268013	0.508194	0.999667	222.693	156.736	299.201	155.32
WBGene00045273	C08A9.11	0.300562	0.71939	0.999667	24.4244	18.3904	15.8868	18.4905
WBGene00015583	C08A9.3	-0.899113	0.855965	0.999667	0	0.417963	0	1.2327
WBGene00015586	C08A9.6	-0.08129	0.820099	0.999667	208.326	178.47	233.006	175.043
WBGene00015588	C08A9.8	-0.179596	0.861279	0.999667	8.62037	15.8826	19.8585	8.62889
WBGene00015589	C08A9.9	0.156833	0.826792	0.999667	38.7917	22.152	26.478	27.1194
WBGene00200795	C08B11.12	-2.1489	0.667035	0.999667	0	0	0	1.2327
WBGene00201642	C08B11.13	1.14485	0.816423	0.999667	0	0.835925	0	0
WBGene00007435	C08B11.8	-0.029969	0.913026	0.999667	691.066	797.055	717.554	803.719
WBGene00007436	C08B11.9	-0.217581	0.483634	0.999667	1126.4	700.088	1184.89	933.152
WBGene00007430	C08B6.10	0.215363	0.75418	0.999667	20.1142	63.5303	37.0692	36.9809
WBGene00007431	C08B6.11	-0.123755	0.818803	0.999667	48.8488	54.3351	64.8711	48.0752
WBGene00044044	C08B6.14	1.93929	0.691811	0.999667	1.43673	0.417963	0	0
WBGene00077449	C08B6.15	-0.535207	0.734243	0.999667	4.31019	3.76166	7.9434	3.69809
WBGene00007423	C08B6.2	0.772453	0.834249	0.999667	1.43673	0.835925	1.3239	0
WBGene00007424	C08B6.3	0.431711	0.532205	0.999667	28.7346	55.1711	43.6887	19.7232
WBGene00007425	C08B6.4	1.09362	0.0870159	0.999667	35.9182	126.225	30.4497	46.8425
WBGene00007427	C08B6.6	2.86364	0.247165	0.999667	5.74691	3.76166	1.3239	0
WBGene00007429	C08B6.8	-0.0908142	0.755953	0.999667	1692.47	1122.23	1637.66	1354.73
WBGene00015592	C08D8.1	-1.55475	0.477543	0.999667	1.43673	1.25389	6.6195	1.2327
WBGene00235325	C08D8.7	-0.167808	0.818713	0.999667	27.2978	23.4059	35.7453	20.9559
WBGene00015593	C08E3.1	0.495348	0.909118	0.999667	0	1.67185	0	1.2327
WBGene00015605	C08E3.13	1.77861	0.458609	0.999667	0	8.35925	1.3239	1.2327
WBGene00007437	C08E8.1	-2.20086	0.659255	0.999667	0	0	1.3239	0
WBGene00077692	C08E8.10	-1.08559	0.596182	0.999667	1.43673	2.08981	3.9717	3.69809
WBGene00119201	C08E8.11	3.5131	0.289922	0.999667	2.87346	2.50778	0	0
WBGene00007439	C08E8.3	-0.54511	0.714557	0.999667	8.62037	1.67185	6.6195	7.39619
WBGene00007440	C08E8.4	1.22621	0.013235	0.999667	124.995	401.244	88.7013	138.062
WBGene00007442	C08E8.6	-2.1489	0.667035	0.999667	0	0	0	1.2327
WBGene00045496	C08E8.8	-3.21074	0.51135	0.999667	0	0	2.6478	0
WBGene00015613	C08F1.10	-0.170598	0.559674	0.999667	482.741	404.17	477.928	517.733
WBGene00044417	C08F1.11	0.0531286	0.906312	0.999667	87.6404	82.3387	83.4057	80.1254
WBGene00015610	C08F1.6	-0.140973	0.675042	0.999667	524.406	308.874	427.62	485.683
WBGene00015611	C08F1.8	-1.01678	0.64575	0.999667	1.43673	1.67185	2.6478	3.69809
WBGene00007450	C08F11.1	0.844734	0.451392	0.999667	10.0571	17.1365	9.2673	6.16349
WBGene00007457	C08F11.10	0.95889	0.0699452	0.999667	74.7099	76.9051	42.3648	35.7482
WBGene00007458	C08F11.11	0.113246	0.672424	0.999667	2018.6	1520.55	1668.11	1600.04
WBGene00194668	C08F11.116	0.95939	0.442836	0.999667	4.31019	21.7341	3.9717	9.86158
WBGene00007459	C08F11.12	-0.115521	0.769517	0.999667	191.085	129.15	201.233	142.993
WBGene00007460	C08F11.13	0.890228	0.0878657	0.999667	113.502	328.519	70.1667	170.112
WBGene00007461	C08F11.14	1.5017	0.233528	0.999667	5.74691	22.152	3.9717	6.16349
WBGene00045068	C08F11.16	1.43071	0.771345	0.999667	1.43673	0	0	0
WBGene00007452	C08F11.3	1.58876	0.116598	0.999667	11.4938	36.7807	5.2956	11.0943
WBGene00014672	C08F11.6	-2.195	0.103093	0.999667	2.87346	2.50778	13.239	11.0943
WBGene00007454	C08F11.7	0.106898	0.972602	0.999667	1.43673	1.25389	0	2.4654
WBGene00200538	C08F8.13	1.14485	0.816423	0.999667	0	0.835925	0	0
WBGene00219217	C08F8.15	-0.0358198	0.946111	0.999667	54.5957	60.1866	47.6604	70.2638
WBGene00219442	C08F8.16	0.528588	0.915063	0.999667	0	0.417963	0	0
WBGene00007444	C08F8.2	-0.142347	0.589256	0.999667	2395.03	1881.67	2523.35	2192.97
WBGene00007445	C08F8.3	-0.180046	0.518011	0.999667	3531.48	2444.25	3697.65	3066.95
WBGene00007448	C08F8.6	0.781479	0.180229	0.999667	43.1019	103.237	41.0409	45.6098
WBGene00007449	C08F8.9	-0.0534986	0.88116	0.999667	823.245	394.557	687.104	570.739
WBGene00015614	C08G5.1	0.528588	0.915063	0.999667	0	0.417963	0	0
WBGene00015616	C08G5.3	0.532172	0.768909	0.999667	2.87346	6.26944	5.2956	1.2327
WBGene00015618	C08G5.6	1.77691	0.566003	0.999667	1.43673	2.92574	1.3239	0
WBGene00044418	C08G5.7	0.0542204	0.969996	0.999667	2.87346	10.867	2.6478	11.0943
WBGene00015619	C08G9.1	-0.0465988	0.940215	0.999667	28.7346	52.2453	38.3931	46.8425
WBGene00015620	C08G9.2	0.129798	0.786426	0.999667	66.0895	123.299	79.434	96.1504
WBGene00007462	C08H9.1	1.28504	0.732542	0.999667	0	2.92574	0	1.2327
WBGene00007474	C08H9.15	-0.473562	0.616425	0.999667	7.18364	19.2263	15.8868	22.1886
WBGene00086566	C08H9.16	-0.0220413	0.938068	0.999667	1459.72	1082.94	1439.08	1139.01
WBGene00206395	C08H9.18	-2.20086	0.659255	0.999667	0	0	1.3239	0
WBGene00007463	vgln-1	-0.175477	0.511011	0.999667	18157.4	23671.3	20537.7	26705.2
WBGene00007464	C08H9.3	-0.0925602	0.731804	0.999667	843.36	789.114	937.321	802.486
WBGene00015621	C09B7.2	0.0593146	0.883477	0.999667	123.559	184.74	123.123	175.043
WBGene00015622	C09B8.3	-0.189964	0.894535	0.999667	4.31019	7.94129	11.9151	2.4654
WBGene00015623	C09B8.4	-0.322898	0.804072	0.999667	840.486	121.209	857.887	343.923
WBGene00015624	C09B8.5	-0.0475712	0.891193	0.999667	261.485	190.591	246.245	218.188
WBGene00015625	C09B8.8	3.25724	0.359307	0.999667	2.87346	1.67185	0	0
WBGene00015626	C09B9.1	1.18401	0.627804	0.999667	1.43673	4.17963	1.3239	1.2327
WBGene00015627	C09B9.2	1.16225	0.0756553	0.999667	35.9182	73.5614	23.8302	25.8867
WBGene00015629	C09B9.4	0.732336	0.340771	0.999667	18.6775	51.4094	18.5346	24.654
WBGene00015630	C09B9.7	0.739935	0.547698	0.999667	7.18364	15.4646	3.9717	9.86158
WBGene00220250	C09B9.85	1.85356	0.236142	0.999667	7.18364	10.867	1.3239	3.69809
WBGene00015632	C09D4.1	0.249472	0.654441	0.999667	86.2037	53.4992	78.1101	38.2136
WBGene00015633	C09D4.2	0.172007	0.780112	0.999667	31.608	58.5148	37.0692	44.3771
WBGene00015634	C09D4.3	1.16158	0.0248712	0.999667	77.5833	132.912	58.2516	36.9809
WBGene00015635	C09D4.4	-0.198142	0.415847	0.999667	2653.64	2634.42	3064.83	3001.62
WBGene00206357	C09D4.9	1.02271	0.402139	0.999667	7.18364	18.3904	9.2673	3.69809
WBGene00202212	C09D8.15	2.76084	0.501733	0.999667	2.87346	0.417963	0	0
WBGene00044295	C09E7.10	0.116478	0.979951	0.999667	0	1.25389	0	1.2327
WBGene00015638	C09E7.4	-0.193804	0.476478	0.999667	645.091	622.764	695.048	754.411
WBGene00015639	C09E7.5	2.73026	0.511076	0.999667	1.43673	1.67185	0	0
WBGene00015640	C09E7.6	0.0173331	0.957128	0.999667	261.485	321.831	271.4	306.942
WBGene00015641	C09E7.7	0.00486521	0.985962	0.999667	1117.77	871.87	1055.15	924.523
WBGene00015642	C09E7.8	-0.0206062	0.939661	0.999667	1614.88	1227.14	1531.75	1347.34
WBGene00015644	C09E8.1	0.100776	0.75983	0.999667	242.807	313.89	270.076	251.47
WBGene00007476	C09E9.1	-0.187575	0.514961	0.999667	655.148	504.063	640.768	675.518
WBGene00007482	C09F12.2	-1.6114	0.402991	0.999667	2.87346	0.835925	7.9434	2.4654
WBGene00007483	C09F12.3	-0.899113	0.855965	0.999667	0	0.417963	0	1.2327
WBGene00015647	C09F5.1	-0.0315377	0.919556	0.999667	281.599	307.203	304.497	298.313
WBGene00015649	C09F5.3	-0.615774	0.793722	0.999667	1.43673	2.50778	0	6.16349
WBGene00007478	C09F9.1	1.15797	0.209429	0.999667	18.6775	26.3316	9.2673	11.0943
WBGene00007479	C09F9.2	-0.156751	0.570392	0.999667	1280.13	1676.87	1472.18	1828.09
WBGene00007484	C09G1.2	2.07219	0.485248	0.999667	1.43673	3.76166	0	1.2327
WBGene00007485	C09G1.3	0.799454	0.669684	0.999667	7.18364	2.08981	2.6478	2.4654
WBGene00007486	C09G1.4	-0.161506	0.789283	0.999667	33.0448	45.14	50.3082	38.2136
WBGene00007487	C09G1.5	0.782562	0.438406	0.999667	14.3673	18.3904	10.5912	8.62889
WBGene00044470	C09G12.17	-0.899113	0.855965	0.999667	0	0.417963	0	1.2327
WBGene00015655	C09G12.5	5.00413	0.031429	0.999667	5.74691	9.19518	0	0
WBGene00044001	C09G4.4	-0.0351044	0.900939	0.999667	564.634	514.094	528.236	575.67
WBGene00206538	C09G5.13	0.689112	0.806353	0.999667	2.87346	1.25389	0	2.4654
WBGene00007489	C09G5.7	0.210032	0.822975	0.999667	15.804	18.3904	21.1824	8.62889
WBGene00007492	C09G9.1	-0.135157	0.599029	0.999667	1978.38	1729.53	1883.91	2185.57
WBGene00007494	C09G9.3	0.764669	0.850761	0.999667	0	2.08981	1.3239	0
WBGene00007495	C09G9.5	-0.254369	0.926689	0.999667	0	2.92574	1.3239	2.4654
WBGene00007497	C09G9.8	0.10323	0.957596	0.999667	7.18364	1.67185	7.9434	0
WBGene00007504	C09H10.10	-0.0856972	0.780603	0.999667	1165.19	736.032	1118.7	893.706
WBGene00198692	C09H10.13	-1.90953	0.627607	0.999667	0	0.417963	1.3239	1.2327
WBGene00219809	C09H10.20	1.43071	0.771345	0.999667	1.43673	0	0	0
WBGene00043120	C09H10.4	0.486046	0.805161	0.999667	2.87346	4.17963	2.6478	2.4654
WBGene00007499	C09H10.5	-0.244847	0.409077	0.999667	566.071	640.737	594.431	837.002
WBGene00007503	C09H10.9	2.23645	0.0427481	0.999667	10.0571	37.1987	6.6195	3.69809
WBGene00015661	C09H5.7	1.48361	0.121735	0.999667	25.8611	32.1831	18.5346	2.4654
WBGene00015662	C10A4.1	0.271269	0.694632	0.999667	37.3549	28.0035	26.478	27.1194
WBGene00050957	C10A4.10	0.268605	0.68141	0.999667	35.9182	36.3628	30.4497	29.5847
WBGene00206485	C10A4.13	0.816659	0.597282	0.999667	7.18364	6.26944	2.6478	4.93079
WBGene00015664	C10A4.3	0.642128	0.488176	0.999667	17.2407	20.4802	13.239	11.0943
WBGene00015665	C10A4.4	-0.123572	0.944946	0.999667	4.31019	2.92574	5.2956	2.4654
WBGene00015667	C10A4.6	1.66848	0.59746	0.999667	2.87346	1.25389	0	1.2327
WBGene00015668	C10A4.7	0.449343	0.916524	0.999667	0	1.67185	1.3239	0
WBGene00045456	C10A4.9	-0.401874	0.760415	0.999667	4.31019	7.94129	9.2673	7.39619
WBGene00015670	C10B5.1	-0.0515837	0.871703	0.999667	443.949	334.788	455.422	348.854
WBGene00015671	C10B5.3	-0.275522	0.603716	0.999667	56.0324	56.8429	48.9843	87.5215
WBGene00007505	C10C5.1	-0.070685	0.774051	0.999667	3402.17	3886.22	3746.64	3910.12
WBGene00007506	C10C5.2	0.106337	0.8421	0.999667	48.8488	66.874	55.6038	53.006
WBGene00007507	C10C5.3	-0.106312	0.834737	0.999667	103.444	50.1555	82.0818	80.1254
WBGene00007508	C10C5.4	0.136282	0.663236	0.999667	341.941	298.843	283.315	298.313
WBGene00007509	C10C5.5	-0.054963	0.910651	0.999667	87.6404	59.7687	66.195	85.0562
WBGene00007511	C10C5.7	-0.601291	0.761684	0.999667	0	5.43351	5.2956	3.69809
WBGene00200561	C10C6.11	1.43071	0.771345	0.999667	1.43673	0	0	0
WBGene00219489	C10C6.13	-0.036393	0.982707	0.999667	7.18364	2.08981	6.6195	2.4654
WBGene00007512	C10C6.3	0.382037	0.723398	0.999667	7.18364	20.4802	14.5629	7.39619
WBGene00007515	C10C6.7	0.438457	0.411527	0.999667	94.8241	53.0813	58.2516	49.3079
WBGene00045175	C10C6.9	-0.126714	0.672315	0.999667	521.532	399.154	475.28	526.362
WBGene00015672	C10E2.1	1.24301	0.469395	0.999667	7.18364	7.52333	0	6.16349
WBGene00015673	C10E2.2	-0.772191	0.353752	0.999667	11.4938	17.1365	26.478	23.4213
WBGene00015674	C10E2.4	-0.532566	0.631743	0.999667	10.0571	7.10537	14.5629	9.86158
WBGene00015675	C10E2.5	-1.51771	0.283617	0.999667	2.87346	3.76166	13.239	6.16349
WBGene00015679	C10F3.7	-0.348128	0.696521	0.999667	8.62037	26.7496	14.5629	32.0501
WBGene00015685	C10G11.1	1.2895	0.591357	0.999667	1.43673	4.59759	1.3239	1.2327
WBGene00015690	C10G11.10	0.7872	0.678978	0.999667	2.87346	5.85148	3.9717	1.2327
WBGene00195352	C10G11.12	0.528588	0.915063	0.999667	0	0.417963	0	0
WBGene00196367	C10G11.13	0.528588	0.915063	0.999667	0	0.417963	0	0
WBGene00199670	C10G11.14	-0.951085	0.847627	0.999667	0	0.417963	1.3239	0
WBGene00015686	C10G11.6	-0.129654	0.621734	0.999667	929.563	858.077	992.925	961.504
WBGene00015687	chdp-1	-0.153616	0.523086	0.999667	10001.1	9209.39	10227.1	11139.9
WBGene00015688	C10G11.8	0.77933	0.0431146	0.999667	204.015	367.807	185.346	150.389
WBGene00015689	spch-2	1.18351	0.116059	0.999667	31.608	42.6322	11.9151	20.9559
WBGene00015682	C10G8.3	1.65115	0.393326	0.999667	1.43673	10.0311	1.3239	2.4654
WBGene00015683	C10G8.4	0.085387	0.81669	0.999667	538.773	308.039	491.167	303.244
WBGene00015684	C10G8.8	0.0687032	0.814615	0.999667	443.949	498.212	483.224	416.652
WBGene00195426	C10H11.11	1.43071	0.771345	0.999667	1.43673	0	0	0
WBGene00196219	C10H11.12	1.14485	0.816423	0.999667	0	0.835925	0	0
WBGene00015696	C10H11.7	0.767567	0.252751	0.999667	30.1713	59.3507	25.1541	28.3521
WBGene00015697	mlst-8	-0.141756	0.601113	0.999667	1706.83	1268.1	1695.92	1581.55
WBGene00015701	C11D2.3	1.26622	0.354969	0.999667	12.9306	9.19518	7.9434	1.2327
WBGene00015702	C11D2.4	-0.215891	0.449515	0.999667	2041.59	1385.13	2165.9	1808.37
WBGene00015703	C11D2.7	-0.131961	0.631864	0.999667	1488.45	1095.06	1482.77	1343.64
WBGene00200513	C11E4.12	-2.20086	0.659255	0.999667	0	0	1.3239	0
WBGene00007520	C11E4.6	0.104878	0.824305	0.999667	97.6975	219.43	103.264	194.766
WBGene00007521	C11E4.7	-0.0996152	0.916885	0.999667	15.804	13.7928	9.2673	22.1886
WBGene00007522	C11E4.8	1.53722	0.754716	0.999667	0	1.25389	0	0
WBGene00012292	C11E4.t1	2.76084	0.501733	0.999667	2.87346	0.417963	0	0
WBGene00007525	C11G10.1	1.71174	0.197971	0.999667	8.62037	15.8826	2.6478	4.93079
WBGene00007523	C11G6.2	2.46757	0.611655	0.999667	0	2.50778	0	0
WBGene00007528	C11H1.2	0.0865074	0.814287	0.999667	168.097	198.95	148.277	198.464
WBGene00007529	C11H1.3	-0.0897627	0.749215	0.999667	564.634	665.397	620.909	690.311
WBGene00007530	C11H1.5	0.971296	0.417087	0.999667	2.87346	30.5113	5.2956	12.327
WBGene00007531	C11H1.7	-0.00203718	0.996531	0.999667	79.0201	71.8896	75.4623	75.1946
WBGene00007532	C11H1.8	-0.117728	0.712074	0.999667	274.415	250.778	295.23	273.659
WBGene00023500	C11H1.9	0.177682	0.681359	0.999667	106.318	142.943	86.0535	135.597
WBGene00219811	C12C8.8	-3.16454	0.487255	0.999667	0	0	1.3239	1.2327
WBGene00015713	C12D12.1	0.669317	0.114869	0.999667	303.15	846.374	287.286	438.84
WBGene00015714	C12D12.3	0.573615	0.768109	0.999667	2.87346	4.59759	2.6478	2.4654
WBGene00022922	C12D12.7	1.14485	0.816423	0.999667	0	0.835925	0	0
WBGene00015711	C12D5.10	0.612038	0.77334	0.999667	5.74691	2.08981	0	4.93079
WBGene00015706	C12D5.3	2.25674	0.6347	0.999667	1.43673	0.835925	0	0
WBGene00015707	C12D5.4	0.528588	0.915063	0.999667	0	0.417963	0	0
WBGene00015708	C12D5.5	1.43071	0.771345	0.999667	1.43673	0	0	0
WBGene00015710	C12D5.9	0.0177463	0.986521	0.999667	11.4938	11.703	10.5912	12.327
WBGene00007534	C12D8.1	-0.153696	0.560968	0.999667	7031.35	5251.7	7403.25	6255.94
WBGene00007542	C12D8.15	-0.831675	0.830144	0.999667	0	1.25389	0	2.4654
WBGene00194780	C12D8.20	0.528588	0.915063	0.999667	0	0.417963	0	0
WBGene00195157	C12D8.21	0.116478	0.979951	0.999667	0	1.25389	0	1.2327
WBGene00007538	C12D8.9	1.14444	0.370879	0.999667	8.62037	13.7928	6.6195	3.69809
WBGene00015728	C13A10.1	0.123871	0.844392	0.999667	47.412	38.8705	52.956	25.8867
WBGene00015729	C13A10.2	-0.191029	0.899323	0.999667	7.18364	3.3437	7.9434	3.69809
WBGene00015718	C13A2.1	1.64144	0.640137	0.999667	0	3.76166	0	1.2327
WBGene00015726	C13A2.10	1.90443	0.697223	0.999667	0	1.67185	0	0
WBGene00015727	C13A2.11	0.528588	0.915063	0.999667	0	0.417963	0	0
WBGene00044547	C13A2.12	3.51236	0.104145	0.999667	1.43673	101.565	6.6195	2.4654
WBGene00015719	C13A2.2	0.528588	0.915063	0.999667	0	0.417963	0	0
WBGene00015720	C13A2.3	3.12254	0.235135	0.999667	0	10.867	1.3239	0
WBGene00015721	C13A2.4	4.51786	0.118507	0.999667	0	10.4491	0	0
WBGene00015722	C13A2.5	4.24635	0.122492	0.999667	4.31019	4.59759	0	0
WBGene00015723	C13A2.6	2.51298	0.569213	0.999667	1.43673	1.25389	0	0
WBGene00015725	C13A2.9	2.8246	0.185813	0.999667	0	17.1365	0	2.4654
WBGene00007545	C13B4.1	-0.206982	0.434319	0.999667	2997.02	2390.33	3428.9	2785.9
WBGene00015733	C13B9.2	-0.114735	0.715937	0.999667	454.006	324.757	447.478	391.998
WBGene00007552	C13C12.2	0.423468	0.552679	0.999667	37.3549	30.9292	17.2107	33.2828
WBGene00007548	C13C4.4	0.200955	0.615309	0.999667	127.869	139.182	103.264	129.433
WBGene00007550	C13C4.6	0.604066	0.339772	0.999667	31.608	76.9051	38.3931	34.5155
WBGene00007551	C13C4.7	1.27072	0.421119	0.999667	8.62037	6.6874	1.3239	4.93079
WBGene00197001	C13C4.9	1.43071	0.771345	0.999667	1.43673	0	0	0
WBGene00015740	C13E3.1	0.12319	0.820674	0.999667	47.412	70.2177	46.3365	62.8676
WBGene00015741	C13F10.1	0.630422	0.693538	0.999667	1.43673	13.3748	1.3239	8.62889
WBGene00015742	kxd-1	-0.121315	0.679632	0.999667	1123.52	769.469	1117.37	936.85
WBGene00015744	C13F10.5	-0.158583	0.592447	0.999667	1535.86	1069.57	1673.41	1230.23
WBGene00015745	C13F10.6	-0.0447858	0.855034	0.999667	3088.97	2817.9	3070.12	3021.34
WBGene00015746	C13F10.7	-0.121969	0.671108	0.999667	2678.06	1803.93	2710.02	2162.15
WBGene00007553	C13G3.1	0.565413	0.652859	0.999667	7.18364	12.9568	3.9717	9.86158
WBGene00015747	C13G5.2	-0.200106	0.522433	0.999667	3136.38	1909.67	3434.2	2356.92
WBGene00198449	C14A11.11	-2.20086	0.659255	0.999667	0	0	1.3239	0
WBGene00015748	C14A11.2	-0.162192	0.810134	0.999667	21.5509	43.8861	31.7736	43.1444
WBGene00015750	C14A11.5	-0.756901	0.465498	0.999667	5.74691	12.5389	18.5346	13.5597
WBGene00015751	C14A11.6	-0.722505	0.445399	0.999667	8.62037	13.3748	19.8585	17.2578
WBGene00050944	C14A11.9	0.205044	0.59332	0.999667	143.673	171.783	121.799	152.855
WBGene00007562	C14A4.12	0.028562	0.972168	0.999667	12.9306	31.3472	22.5063	22.1886
WBGene00007563	C14A4.13	1.19079	0.192534	0.999667	20.1142	26.3316	11.9151	8.62889
WBGene00007556	C14A4.3	-0.121899	0.627495	0.999667	2132.11	1905.49	2283.73	2107.91
WBGene00007557	C14A4.6	0.390149	0.32686	0.999667	132.179	160.08	121.799	102.314
WBGene00007558	C14A4.7	0.449834	0.390052	0.999667	60.3426	73.1435	48.9843	49.3079
WBGene00007559	C14A4.8	0.694993	0.579011	0.999667	5.74691	18.8083	13.239	2.4654
WBGene00007560	C14A4.9	0.496282	0.44381	0.999667	33.0448	125.807	34.4214	80.1254
WBGene00050956	C14A6.13	0.595904	0.339432	0.999667	37.3549	58.0968	34.4214	29.5847
WBGene00077447	C14A6.14	1.53722	0.754716	0.999667	0	1.25389	0	0
WBGene00206536	C14A6.16	1.69414	0.624801	0.999667	4.31019	0	0	1.2327
WBGene00007567	C14A6.3	0.116478	0.979951	0.999667	0	1.25389	0	1.2327
WBGene00007569	C14A6.5	0.068366	0.988063	0.999667	0	1.25389	1.3239	0
WBGene00007570	C14A6.6	0.0377929	0.953427	0.999667	27.2978	47.6477	42.3648	32.0501
WBGene00007571	C14A6.7	-0.166667	0.959071	0.999667	0	2.08981	1.3239	1.2327
WBGene00007572	C14A6.8	-0.546559	0.84059	0.999667	0	3.3437	5.2956	0
WBGene00184990	C14B1.12	-0.202267	0.499661	0.999667	1099.1	731.017	1159.74	940.548
WBGene00007573	C14B1.2	-0.129542	0.629704	0.999667	3249.88	2376.12	3271.36	2878.35
WBGene00007574	C14B1.3	0.187288	0.54771	0.999667	314.644	315.98	274.047	279.822
WBGene00007578	C14B1.7	-0.22223	0.377918	0.999667	1958.26	2069.75	2520.71	2179.41
WBGene00007579	C14B1.8	-0.0381392	0.891304	0.999667	1744.19	1313.24	1748.87	1386.79
WBGene00007580	C14B1.9	-0.117046	0.648028	0.999667	5792.89	4623.92	6058.17	5235.27
WBGene00007583	C14B4.2	0.072868	0.82939	0.999667	234.187	310.546	233.006	287.219
WBGene00015755	C14B9.10	-0.093484	0.728222	0.999667	4267.08	3027.3	4049.81	3727.68
WBGene00015752	C14B9.2	0.0870087	0.738213	0.999667	1508.56	1848.23	1541.02	1622.23
WBGene00015753	C14B9.3	0.356694	0.647344	0.999667	22.9877	48.0657	11.9151	44.3771
WBGene00015754	C14B9.8	-0.0923345	0.71817	0.999667	3824.57	3021.87	3755.91	3539.08
WBGene00007584	C14C10.1	1.20965	0.0406356	0.999667	48.8488	127.479	31.7736	45.6098
WBGene00007585	C14C10.2	-0.0325611	0.917035	0.999667	698.25	472.716	667.246	526.362
WBGene00007587	mma-1	-0.133619	0.600512	0.999667	7515.53	5813.86	7567.41	7051.03
WBGene00007588	C14C10.5	-0.143741	0.548124	0.999667	18115.7	16328.1	18509.5	19540.7
WBGene00195234	C14C10.9	0.116478	0.979951	0.999667	0	1.25389	0	1.2327
WBGene00015765	C14C11.1	0.499249	0.505698	0.999667	22.9877	37.1987	18.5346	24.654
WBGene00015766	C14C11.2	-0.152496	0.629408	0.999667	1349.09	873.542	1472.18	993.554
WBGene00015768	C14C11.4	0.0518678	0.94345	0.999667	15.804	53.9172	41.0409	28.3521
WBGene00015769	C14C11.7	-0.205139	0.502164	0.999667	570.381	395.811	567.953	541.154
WBGene00015763	C14C6.12	-0.899113	0.855965	0.999667	0	0.417963	0	1.2327
WBGene00015756	C14C6.2	0.556996	0.290113	0.999667	58.9059	82.7566	51.6321	45.6098
WBGene00015757	C14C6.3	2.25674	0.6347	0.999667	1.43673	0.835925	0	0
WBGene00015759	C14C6.5	0.827527	0.340665	0.999667	456.88	1697.35	581.192	633.607
WBGene00015760	C14C6.6	2.44977	0.372598	0.999667	1.43673	5.43351	1.3239	0
WBGene00015761	C14C6.7	1.53722	0.754716	0.999667	0	1.25389	0	0
WBGene00015762	C14C6.8	1.63131	0.603513	0.999667	2.87346	1.25389	1.3239	0
WBGene00015770	C14E2.1	0.528588	0.915063	0.999667	0	0.417963	0	0
WBGene00196229	C14E2.10	1.14485	0.816423	0.999667	0	0.835925	0	0
WBGene00206378	C14E2.11	0.0669168	0.94038	0.999667	18.6775	15.0467	15.8868	16.0251
WBGene00219816	C14E2.12	-0.488667	0.548121	0.999667	33.0448	10.867	38.3931	20.9559
WBGene00044562	C14E2.7	0.528588	0.915063	0.999667	0	0.417963	0	0
WBGene00195681	C14E2.9	-0.899113	0.855965	0.999667	0	0.417963	0	1.2327
WBGene00197710	C14F11.14	-2.20086	0.659255	0.999667	0	0	1.3239	0
WBGene00198397	C14F11.17	-2.20086	0.659255	0.999667	0	0	1.3239	0
WBGene00015779	lrch-1	0.0850066	0.81609	0.999667	241.37	307.203	191.966	326.665
WBGene00200407	C14F11.26	-2.1489	0.667035	0.999667	0	0	0	1.2327
WBGene00200959	C14F11.28	0.528588	0.915063	0.999667	0	0.417963	0	0
WBGene00015780	C14F11.4	0.122245	0.742133	0.999667	158.04	155.064	148.277	139.295
WBGene00015781	C14F11.6	0.061187	0.873652	0.999667	195.395	379.092	234.33	320.501
WBGene00015782	C14F11.7	3.36356	0.0113661	0.999667	18.6775	20.4802	1.3239	2.4654
WBGene00022925	C14F11.t1	-2.1489	0.667035	0.999667	0	0	0	1.2327
WBGene00198523	C14F5.9	0.528588	0.915063	0.999667	0	0.417963	0	0
WBGene00007591	C14H10.1	0.20796	0.602456	0.999667	124.995	172.619	115.179	144.226
WBGene00007592	C14H10.2	-0.0791771	0.786908	0.999667	623.54	789.532	648.711	846.863
WBGene00007593	C14H10.3	0.328212	0.371422	0.999667	320.39	598.523	297.878	437.608
WBGene00007597	C15A11.2	1.12192	0.387955	0.999667	4.31019	19.6442	3.9717	7.39619
WBGene00007598	C15A11.4	-0.206958	0.830715	0.999667	10.0571	15.8826	13.239	17.2578
WBGene00007599	C15A11.7	1.24343	0.14538	0.999667	18.6775	43.0502	9.2673	17.2578
WBGene00007595	C15A7.2	-1.05973	0.632634	0.999667	0	3.3437	5.2956	2.4654
WBGene00015783	C15B12.1	-0.22931	0.655362	0.999667	53.159	60.1866	56.9277	76.4273
WBGene00015784	C15B12.2	1.53722	0.754716	0.999667	0	1.25389	0	0
WBGene00015785	C15B12.3	0.528588	0.915063	0.999667	0	0.417963	0	0
WBGene00015786	C15B12.4	0.0600372	0.949856	0.999667	10.0571	21.3161	19.8585	11.0943
WBGene00015787	actl-1	0.119854	0.750125	0.999667	158.04	148.377	131.066	150.389
WBGene00015788	C15B12.8	-0.783337	0.516485	0.999667	2.87346	10.4491	11.9151	12.327
WBGene00044573	C15B12.9	3.10988	0.400703	0.999667	2.87346	1.25389	0	0
WBGene00007600	C15C6.1	0.502191	0.460218	0.999667	27.2978	55.589	23.8302	35.7482
WBGene00007601	C15C6.2	0.634456	0.13894	0.999667	126.432	234.895	99.2925	135.597
WBGene00007602	C15C6.3	-0.223481	0.390104	0.999667	1818.9	1907.16	1924.95	2425.95
WBGene00007603	C15C6.4	-0.0148794	0.962001	0.999667	1376.39	821.715	1221.96	993.554
WBGene00195596	C15C6.5	-2.1489	0.667035	0.999667	0	0	0	1.2327
WBGene00201500	C15C7.13	-2.20086	0.659255	0.999667	0	0	1.3239	0
WBGene00015790	C15C7.4	-0.05756	0.971007	0.999667	2.87346	6.6874	6.6195	3.69809
WBGene00015791	C15C7.5	-0.0211274	0.948905	0.999667	280.162	429.666	352.157	372.275
WBGene00015792	C15C7.6	-0.653994	0.693366	0.999667	1.43673	5.43351	5.2956	6.16349
WBGene00015793	C15C7.7	0.108663	0.745243	0.999667	237.06	293.828	270.076	224.351
WBGene00200986	C15C8.11	0.528588	0.915063	0.999667	0	0.417963	0	0
WBGene00007606	C15C8.4	-0.00676815	0.978661	0.999667	1362.02	1372.17	1388.77	1358.43
WBGene00007607	C15C8.5	-0.340367	0.842561	0.999667	4.31019	2.92574	5.2956	3.69809
WBGene00007609	C15C8.7	-0.0667361	0.820362	0.999667	495.671	500.719	455.422	587.997
WBGene00045460	C15C8.8	-0.254369	0.926689	0.999667	0	2.92574	1.3239	2.4654
WBGene00015794	C15F1.1	0.241014	0.736258	0.999667	24.4244	36.3628	22.5063	29.5847
WBGene00198924	C15F1.14	2.60168	0.332148	0.999667	7.18364	0.835925	0	1.2327
WBGene00015795	C15F1.2	1.96941	0.00611882	0.999667	31.608	91.1159	15.8868	16.0251
WBGene00015796	C15F1.5	0.316177	0.453741	0.999667	152.293	119.537	131.066	86.2889
WBGene00015797	C15F1.8	-0.142166	0.701708	0.999667	158.04	142.107	180.05	150.389
WBGene00007613	C15H11.1	1.20794	0.15764	0.999667	22.9877	32.1831	9.2673	14.7924
WBGene00007618	C15H11.10	0.485735	0.902163	0.999667	1.43673	0.417963	0	1.2327
WBGene00007619	C15H11.11	0.607147	0.541128	0.999667	8.62037	27.1676	11.9151	12.327
WBGene00077576	C15H11.13	-0.507331	0.773992	0.999667	2.87346	3.3437	3.9717	4.93079
WBGene00206494	C15H11.16	2.21354	0.649734	0.999667	0	2.08981	0	0
WBGene00007610	C15H7.3	0.833082	0.162744	0.999667	43.1019	78.159	37.0692	32.0501
WBGene00007611	C15H7.4	0.794033	0.42337	0.999667	14.3673	20.8981	13.239	7.39619
WBGene00015805	C15H9.11	0.0268224	0.981987	0.999667	5.74691	13.3748	13.239	6.16349
WBGene00015798	C15H9.2	3.19837	0.172202	0.999667	7.18364	4.59759	0	1.2327
WBGene00015799	C15H9.3	1.0397	0.768066	0.999667	1.43673	1.25389	1.3239	0
WBGene00015800	C15H9.4	-0.232485	0.398999	0.999667	744.225	614.405	793.016	800.021
WBGene00015801	C15H9.5	-0.231351	0.429393	0.999667	369.239	382.436	452.774	430.212
WBGene00015803	C15H9.9	-0.0532922	0.860132	0.999667	751.409	629.034	851.268	579.368
WBGene00185089	C16A11.10	-0.132652	0.69663	0.999667	313.207	224.028	325.679	260.099
WBGene00015815	C16A11.2	-0.102194	0.730499	0.999667	2676.63	1695.26	2620	2067.23
WBGene00015816	C16A11.3	-0.0122987	0.97058	0.999667	576.128	352.343	518.969	412.954
WBGene00015817	C16A11.4	-0.184501	0.468679	0.999667	2793	2262.85	2859.62	2882.05
WBGene00015818	C16A11.5	-0.114681	0.724153	0.999667	316.08	265.824	353.481	274.892
WBGene00015820	C16A11.7	0.956117	0.170076	0.999667	31.608	51.8274	25.1541	18.4905
WBGene00015806	C16A3.1	-0.122949	0.66504	0.999667	1945.33	1319.51	1893.18	1656.75
WBGene00015814	oatr-1	-0.100357	0.698625	0.999667	3068.85	2519.48	3247.53	2740.29
WBGene00200702	C16A3.15	0.528588	0.915063	0.999667	0	0.417963	0	0
WBGene00015807	C16A3.2	-0.0226459	0.933837	0.999667	770.086	765.29	847.296	712.499
WBGene00015809	C16A3.4	-0.104385	0.70745	0.999667	5107.57	3576.51	5196.31	4134.47
WBGene00015810	C16A3.5	-0.16361	0.552372	0.999667	3801.58	2769	4108.06	3246.93
WBGene00015811	C16A3.6	0.00714855	0.979257	0.999667	3897.84	2747.69	3590.42	3017.64
WBGene00202132	C16B8.13	-2.20086	0.659255	0.999667	0	0	1.3239	0
WBGene00015822	C16B8.2	-0.378203	0.711988	0.999667	7.18364	15.4646	10.5912	19.7232
WBGene00015823	C16B8.3	0.660976	0.155826	0.999667	132.179	234.059	72.8145	160.251
WBGene00015824	C16B8.4	-0.262108	0.627519	0.999667	67.5262	54.3351	46.3365	98.6158
WBGene00022927	C16B8.t1	0.528588	0.915063	0.999667	0	0.417963	0	0
WBGene00022928	C16B8.t2	0.528588	0.915063	0.999667	0	0.417963	0	0
WBGene00022929	C16B8.t3	-0.333827	0.881841	0.999667	1.43673	2.50778	2.6478	2.4654
WBGene00007622	C16C10.1	-0.0376711	0.890043	0.999667	1663.73	1261.41	1603.24	1395.41
WBGene00007632	C16C10.13	0.662764	0.651062	0.999667	10.0571	9.61314	0	12.327
WBGene00007623	C16C10.2	-0.0897711	0.764405	0.999667	2668	1695.26	2639.86	1998.2
WBGene00007625	C16C10.4	-0.280266	0.361013	0.999667	4212.49	2485.21	4632.33	3494.7
WBGene00007628	C16C10.8	-0.142992	0.635837	0.999667	1314.61	825.058	1269.62	1087.24
WBGene00007629	C16C10.9	-0.665409	0.66307	0.999667	4.31019	3.76166	5.2956	7.39619
WBGene00007621	C16C2.4	-0.0474596	0.856917	0.999667	3213.96	2665.77	3385.21	2688.51
WBGene00044359	C16C4.17	1.32676	0.44063	0.999667	10.0571	3.3437	3.9717	1.2327
WBGene00194998	C16C4.18	-0.0409228	0.930273	0.999667	67.5262	86.5183	82.0818	77.66
WBGene00015848	C16C8.10	3.49358	0.302765	0.999667	1.43673	3.76166	0	0
WBGene00015849	C16C8.11	-0.144181	0.677359	0.999667	600.553	348.999	612.966	431.444
WBGene00015850	C16C8.12	-0.0937825	0.786129	0.999667	215.509	208.981	258.161	194.766
WBGene00015851	C16C8.13	0.200055	0.623191	0.999667	165.224	141.689	165.488	101.081
WBGene00015852	C16C8.14	-0.0872608	0.785541	0.999667	344.815	279.617	365.397	295.847
WBGene00015853	C16C8.16	-0.0177093	0.956253	0.999667	2357.67	1338.73	2188.41	1548.27
WBGene00015854	C16C8.17	3.08535	0.197408	0.999667	7.18364	3.76166	0	1.2327
WBGene00015855	C16C8.18	0.788435	0.223544	0.999667	33.0448	73.5614	37.0692	25.8867
WBGene00015856	C16C8.19	5.00413	0.031429	0.999667	5.74691	9.19518	0	0
WBGene00195070	C16C8.20	-0.0661979	0.880694	0.999667	140.799	83.5925	129.742	102.314
WBGene00195071	C16C8.21	0.319121	0.898228	0.999667	1.43673	3.3437	3.9717	0
WBGene00195072	C16C8.22	0.187777	0.894024	0.999667	5.74691	8.35925	2.6478	9.86158
WBGene00015842	C16C8.4	-0.0969343	0.722931	0.999667	1087.6	862.675	1097.51	984.926
WBGene00015843	C16C8.5	-0.0517238	0.873124	0.999667	538.773	374.913	544.123	399.394
WBGene00015845	C16C8.7	2.28558	0.245471	0.999667	4.31019	7.94129	1.3239	1.2327
WBGene00015846	C16C8.8	1.93929	0.691811	0.999667	1.43673	0.417963	0	0
WBGene00015847	C16C8.9	5.61641	0.00666654	0.999667	8.62037	14.2107	0	0
WBGene00022931	C16C8.t2	1.43071	0.771345	0.999667	1.43673	0	0	0
WBGene00007633	C16D2.1	0.867947	0.288146	0.999667	21.5509	33.437	13.239	17.2578
WBGene00195143	C16D2.2	0.433717	0.891137	0.999667	0	3.3437	2.6478	0
WBGene00007634	C16D6.1	0.883448	0.672372	0.999667	4.31019	2.92574	2.6478	1.2327
WBGene00015857	C16D9.1	2.16422	0.494857	0.999667	0	5.43351	0	1.2327
WBGene00022932	C16D9.10	-1.90953	0.627607	0.999667	0	0.417963	1.3239	1.2327
WBGene00015859	C16D9.4	0.483029	0.380187	0.999667	60.3426	75.6512	63.5472	34.5155
WBGene00015860	C16D9.5	1.14539	0.366891	0.999667	10.0571	12.5389	6.6195	3.69809
WBGene00015861	C16D9.6	0.171578	0.700251	0.999667	103.444	85.6824	79.434	87.5215
WBGene00015864	C16D9.9	0.064457	0.982181	0.999667	1.43673	1.25389	1.3239	1.2327
WBGene00015865	C16E9.1	2.02723	0.0854188	0.999667	10.0571	25.4957	3.9717	4.93079
WBGene00015866	C16E9.2	-0.312453	0.290336	0.999667	380.733	348.999	428.944	475.821
WBGene00201116	C16E9.24	0.528588	0.915063	0.999667	0	0.417963	0	0
WBGene00015868	C16H3.3	-0.0428157	0.906755	0.999667	290.219	507.407	320.384	505.406
WBGene00015874	C17A2.6	0.528588	0.915063	0.999667	0	0.417963	0	0
WBGene00015884	C17B7.10	-1.86606	0.666856	0.999667	0	0.417963	0	2.4654
WBGene00015886	C17B7.12	-2.1489	0.667035	0.999667	0	0	0	1.2327
WBGene00015876	C17B7.2	0.068366	0.988063	0.999667	0	1.25389	1.3239	0
WBGene00015878	C17B7.4	-3.16454	0.487255	0.999667	0	0	1.3239	1.2327
WBGene00015879	C17B7.5	-0.287895	0.872559	0.999667	1.43673	5.43351	2.6478	6.16349
WBGene00015883	C17B7.9	-2.1489	0.667035	0.999667	0	0	0	1.2327
WBGene00015887	C17C3.1	-0.118234	0.751033	0.999667	761.466	373.241	746.68	479.519
WBGene00015893	C17C3.11	0.734752	0.664328	0.999667	7.18364	3.76166	3.9717	2.4654
WBGene00015889	C17C3.3	-0.00205894	0.998664	0.999667	7.18364	9.19518	7.9434	8.62889
WBGene00015890	C17C3.5	-0.317958	0.827515	0.999667	4.31019	5.85148	7.9434	4.93079
WBGene00015891	C17C3.6	-0.304539	0.904441	0.999667	1.43673	1.67185	2.6478	1.2327
WBGene00015892	C17C3.9	0.138357	0.911406	0.999667	8.62037	8.35925	9.2673	6.16349
WBGene00007639	C17D12.5	2.58759	0.1888	0.999667	4.31019	10.4491	0	2.4654
WBGene00007640	C17D12.7	-0.136435	0.59347	0.999667	3262.81	2601.82	3296.51	3145.85
WBGene00045375	C17D12.8	-0.483344	0.316061	0.999667	122.122	54.3351	127.094	114.641
WBGene00007641	C17E4.1	0.346923	0.686343	0.999667	17.2407	24.2418	13.239	19.7232
WBGene00007647	C17E4.10	-0.133525	0.588996	0.999667	2742.71	2452.19	2884.78	2811.78
WBGene00044236	C17E4.11	0.116512	0.723743	0.999667	573.255	376.584	499.11	373.507
WBGene00044769	C17E4.12	2.25674	0.6347	0.999667	1.43673	0.835925	0	0
WBGene00219310	C17E4.19	-0.432097	0.467667	0.999667	34.4815	35.5268	48.9843	45.6098
WBGene00007642	C17E4.2	-0.208524	0.548185	0.999667	270.105	201.04	233.006	308.174
WBGene00219313	C17E4.20	-0.0901408	0.723481	0.999667	1673.79	1686.06	1650.9	1925.47
WBGene00007644	C17E4.4	0.0168769	0.959667	0.999667	593.369	375.748	550.743	403.092
WBGene00007645	C17E4.6	-0.192088	0.442421	0.999667	1650.8	1698.18	1844.19	1982.18
WBGene00015905	C17E7.12	-0.0992899	0.778852	0.999667	1008.58	491.524	906.872	694.009
WBGene00015906	C17E7.13	-0.175902	0.832842	0.999667	12.9306	24.6598	23.8302	19.7232
WBGene00015899	C17E7.4	-0.169467	0.521872	0.999667	2014.29	1625.46	2217.53	1872.47
WBGene00015903	C17E7.9	-0.328504	0.26912	0.999667	423.835	346.491	468.661	495.545
WBGene00015907	C17F3.1	1.05328	0.0480629	0.999667	70.3997	189.337	50.3082	76.4273
WBGene00015908	C17F3.3	2.15634	0.0898061	0.999667	10.0571	22.9879	1.3239	6.16349
WBGene00044373	C17F4.11	0.528588	0.915063	0.999667	0	0.417963	0	0
WBGene00044374	C17F4.12	2.12108	0.253476	0.999667	2.87346	12.9568	0	3.69809
WBGene00015910	C17F4.2	-0.0492605	0.958794	0.999667	8.62037	21.3161	17.2107	14.7924
WBGene00015911	C17F4.3	0.944365	0.527864	0.999667	1.43673	17.1365	2.6478	7.39619
WBGene00015913	C17F4.7	0.186327	0.467287	0.999667	11219.4	13858.4	12089.9	9952.8
WBGene00015914	C17F4.8	-0.214122	0.709593	0.999667	53.159	36.7807	43.6887	59.1695
WBGene00007648	C17G1.1	1.14485	0.816423	0.999667	0	0.835925	0	0
WBGene00219544	C17G1.14	1.14485	0.816423	0.999667	0	0.835925	0	0
WBGene00007649	C17G1.2	0.812189	0.104845	0.999667	254.301	121.627	152.249	60.4022
WBGene00007652	C17G1.5	-0.236754	0.608994	0.999667	70.3997	72.3075	80.7579	87.5215
WBGene00015915	C17G10.1	-0.105724	0.713915	0.999667	3518.55	2287.93	3435.52	2806.85
WBGene00195182	C17G10.10	-1.83532	0.520817	0.999667	0	1.25389	3.9717	1.2327
WBGene00015916	ttc-4	-0.132021	0.648903	0.999667	3091.84	2003.3	3074.1	2503.61
WBGene00015917	C17G10.3	1.19977	0.0536817	0.999667	51.7222	72.3075	18.5346	35.7482
WBGene00015918	C17G10.6	3.64268	0.255079	0.999667	4.31019	1.67185	0	0
WBGene00015919	C17G10.7	0.133212	0.937947	0.999667	0	11.703	2.6478	8.62889
WBGene00015920	eif-3.L	-0.239267	0.340892	0.999667	7206.63	5733.19	7768.65	7500.97
WBGene00044237	C17H1.10	-0.951085	0.847627	0.999667	0	0.417963	1.3239	0
WBGene00044708	pals-11	0.528588	0.915063	0.999667	0	0.417963	0	0
WBGene00007655	C17H1.2	0.43954	0.910497	0.999667	1.43673	0.417963	1.3239	0
WBGene00007656	pals-2	0.328029	0.920919	0.999667	0	2.92574	0	2.4654
WBGene00007657	C17H1.4	-1.90953	0.627607	0.999667	0	0.417963	1.3239	1.2327
WBGene00007658	C17H1.5	-0.582598	0.715321	0.999667	2.87346	4.59759	5.2956	6.16349
WBGene00007659	pals-5	3.60731	0.273522	0.999667	1.43673	4.17963	0	0
WBGene00007660	C17H1.7	1.7011	0.0691399	0.999667	11.4938	60.6046	6.6195	16.0251
WBGene00007661	pals-7	0.495348	0.909118	0.999667	0	1.67185	0	1.2327
WBGene00007662	pals-8	-0.899113	0.855965	0.999667	0	0.417963	0	1.2327
WBGene00015921	C17H11.1	3.04838	0.469973	0.999667	0	3.76166	0	0
WBGene00015922	C17H11.2	-0.112519	0.714813	0.999667	399.411	394.975	364.073	494.312
WBGene00015924	C17H11.4	-0.899113	0.855965	0.999667	0	0.417963	0	1.2327
WBGene00015925	C17H11.5	1.32244	0.438935	0.999667	5.74691	7.10537	3.9717	1.2327
WBGene00015926	C17H11.6	-0.168686	0.579023	0.999667	541.647	776.575	654.007	832.071
WBGene00015935	C17H12.10	0.227018	0.921733	0.999667	1.43673	4.17963	0	4.93079
WBGene00015936	C17H12.11	0.152838	0.863575	0.999667	21.5509	14.6287	18.5346	13.5597
WBGene00015937	C17H12.12	0.600534	0.288734	0.999667	45.9753	111.178	45.0126	60.4022
WBGene00015928	C17H12.2	-0.0604192	0.808148	0.999667	4508.45	4072.21	4819	4127.07
WBGene00015929	C17H12.3	0.787859	0.0826338	0.999667	99.1343	118.283	64.8711	61.6349
WBGene00219822	C17H12.36	-0.335603	0.514656	0.999667	54.5957	50.1555	70.1667	61.6349
WBGene00236786	C17H12.37	-1.04812	0.726961	0.999667	0	1.67185	2.6478	1.2327
WBGene00015930	C17H12.4	-0.15184	0.726074	0.999667	314.644	232.387	444.831	161.483
WBGene00015931	C17H12.5	0.614925	0.26573	0.999667	48.8488	99.4751	51.6321	46.8425
WBGene00015932	C17H12.6	1.48191	0.130994	0.999667	11.4938	37.1987	9.2673	8.62889
WBGene00015933	C17H12.8	0.618617	0.0640747	0.999667	1030.13	1956.07	1110.75	838.235
WBGene00015947	C18A11.1	1.08966	0.00808382	0.999667	152.293	250.36	103.264	87.5215
WBGene00015948	C18A11.2	-0.103686	0.948287	0.999667	2.87346	6.26944	3.9717	6.16349
WBGene00015949	C18A11.3	0.380361	0.349418	0.999667	140.799	222.356	166.811	114.641
WBGene00015950	C18A11.4	1.14485	0.816423	0.999667	0	0.835925	0	0
WBGene00015939	C18A3.1	-0.0451437	0.877828	0.999667	938.184	656.201	876.422	764.273
WBGene00015946	C18A3.10	0.395177	0.579346	0.999667	31.608	30.5113	22.5063	24.654
WBGene00015940	C18A3.2	-0.155105	0.566118	0.999667	698.25	660.799	730.793	781.53
WBGene00219823	C18A3.24	-1.95636	0.643831	0.999667	0	0.417963	2.6478	0
WBGene00015941	C18A3.3	-0.230956	0.418605	0.999667	2604.79	1722.84	2743.12	2329.8
WBGene00015944	C18A3.7	1.23971	0.107025	0.999667	22.9877	53.9172	17.2107	16.0251
WBGene00015945	C18A3.9	1.3256	0.596688	0.999667	2.87346	3.3437	0	2.4654
WBGene00015963	C18B10.6	0.843063	0.7145	0.999667	2.87346	3.76166	0	3.69809
WBGene00007666	C18B12.4	-0.0193143	0.944633	0.999667	594.806	585.984	563.982	632.374
WBGene00007668	C18B12.6	-0.103148	0.73787	0.999667	340.505	313.472	378.636	322.967
WBGene00015952	C18B2.1	-0.899113	0.855965	0.999667	0	0.417963	0	1.2327
WBGene00015953	C18B2.2	-1.82802	0.575581	0.999667	0	0.835925	1.3239	2.4654
WBGene00015954	C18B2.3	0.431643	0.551391	0.999667	21.5509	47.2298	22.5063	29.5847
WBGene00015955	C18B2.4	0.25961	0.421627	0.999667	432.455	685.877	426.296	511.57
WBGene00015956	C18B2.5	0.303713	0.352133	0.999667	991.343	1815.63	992.925	1285.7
WBGene00219824	C18C4.17	-0.201374	0.674725	0.999667	99.1343	89.0261	148.277	67.7984
WBGene00015968	C18C4.7	0.0636339	0.826308	0.999667	880.715	1306.13	1006.16	1090.94
WBGene00007669	C18D1.2	-3.16454	0.487255	0.999667	0	0	1.3239	1.2327
WBGene00007679	C18D11.1	0.370846	0.489471	0.999667	50.2855	83.1746	51.6321	53.006
WBGene00194727	C18D11.10	2.94575	0.447653	0.999667	2.87346	0.835925	0	0
WBGene00007681	C18D11.3	-0.152636	0.550801	0.999667	1380.7	1493.8	1505.27	1691.26
WBGene00007682	C18D11.6	0.663121	0.695902	0.999667	1.43673	10.0311	2.6478	4.93079
WBGene00044232	C18D11.7	-0.911386	0.650596	0.999667	1.43673	2.50778	3.9717	3.69809
WBGene00219493	C18D4.12	-1.00051	0.544821	0.999667	2.87346	3.3437	2.6478	9.86158
WBGene00007675	C18D4.6	-1.3277	0.010033	0.999667	37.3549	33.0191	96.6447	78.8927
WBGene00015970	C18E3.1	0.704295	0.337886	0.999667	31.608	33.0191	22.5063	17.2578
WBGene00015972	C18E3.3	-0.0720135	0.799598	0.999667	507.165	552.129	521.617	592.928
WBGene00015974	C18E3.5	-0.0744546	0.79456	0.999667	1283	897.784	1216.66	1074.91
WBGene00015976	C18E3.9	-0.0523853	0.837925	0.999667	1179.55	1145.22	1221.96	1188.32
WBGene00007683	C18E9.2	-0.0615824	0.804263	0.999667	3018.57	2736.4	3165.45	2838.9
WBGene00007684	C18E9.4	-0.147192	0.629994	0.999667	2991.27	1767.56	2936.41	2327.33
WBGene00007685	C18E9.5	0.156256	0.660004	0.999667	308.897	316.816	357.453	204.628
WBGene00007687	C18E9.7	0.219974	0.74497	0.999667	25.8611	45.9759	35.7453	27.1194
WBGene00007688	C18E9.8	1.3347	0.031168	0.999667	51.7222	86.5183	37.0692	18.4905
WBGene00007689	C18E9.9	0.839815	0.0309275	0.999667	179.591	300.097	145.629	124.502
WBGene00015977	C18F10.2	-0.643775	0.761765	0.999667	1.43673	2.50778	2.6478	3.69809
WBGene00015978	C18F10.7	-0.145771	0.566226	0.999667	3469.7	2876.42	3720.16	3297.47
WBGene00015979	C18F10.9	0.528588	0.915063	0.999667	0	0.417963	0	0
WBGene00195520	C18F3.6	3.64268	0.255079	0.999667	4.31019	1.67185	0	0
WBGene00197695	C18F3.8	2.25674	0.6347	0.999667	1.43673	0.835925	0	0
WBGene00015980	C18G1.1	1.77092	0.429821	0.999667	4.31019	4.59759	2.6478	0
WBGene00015982	bgnt-1.4	1.32927	0.593936	0.999667	4.31019	2.08981	0	2.4654
WBGene00015984	C18G1.6	1.65122	0.455953	0.999667	2.87346	5.01555	1.3239	1.2327
WBGene00015986	C18G1.8	-2.20086	0.659255	0.999667	0	0	1.3239	0
WBGene00015987	C18G1.9	0.370262	0.728023	0.999667	5.74691	24.2418	9.2673	14.7924
WBGene00015988	C18H2.1	0.97546	0.1506	0.999667	34.4815	52.2453	21.1824	23.4213
WBGene00015989	C18H2.2	-0.23555	0.496216	0.999667	420.961	291.32	509.702	325.432
WBGene00015990	C18H2.3	0.012474	0.994003	0.999667	2.87346	5.85148	3.9717	4.93079
WBGene00015991	C18H2.4	-0.00901891	0.995836	0.999667	1.43673	7.10537	6.6195	2.4654
WBGene00015992	C18H2.5	0.888091	0.210836	0.999667	30.1713	55.1711	15.8868	30.8174
WBGene00015993	C18H7.1	-0.43534	0.753264	0.999667	4.31019	6.6874	5.2956	9.86158
WBGene00044457	C18H7.11	0.126341	0.862905	0.999667	18.6775	52.6633	45.0126	22.1886
WBGene00189987	C18H7.12	0.767632	0.781739	0.999667	4.31019	0.417963	2.6478	0
WBGene00199072	C18H7.14	0.528588	0.915063	0.999667	0	0.417963	0	0
WBGene00015994	C18H7.4	0.957865	0.150439	0.999667	37.3549	58.9327	31.7736	18.4905
WBGene00015996	C18H7.6	-1.01267	0.759548	0.999667	0	1.67185	0	3.69809
WBGene00015997	C18H7.7	0.457171	0.667767	0.999667	5.74691	24.6598	11.9151	11.0943
WBGene00016000	C18H9.1	1.93929	0.691811	0.999667	1.43673	0.417963	0	0
WBGene00199673	C18H9.10	1.43071	0.771345	0.999667	1.43673	0	0	0
WBGene00016002	C18H9.3	-0.31677	0.186141	0.999667	7157.78	6849.15	8390.88	9054.17
WBGene00016003	C18H9.5	0.354203	0.794836	0.999667	8.62037	7.52333	2.6478	9.86158
WBGene00016004	C18H9.6	-0.443078	0.364493	0.999667	79.0201	76.9051	144.305	67.7984
WBGene00016008	C23F12.3	1.08102	0.761053	0.999667	1.43673	1.25389	0	1.2327
WBGene00016009	C23F12.4	-0.120368	0.737732	0.999667	152.293	187.665	184.022	187.37
WBGene00016010	C23G10.1	0.693193	0.327748	0.999667	33.0448	39.2885	27.8019	17.2578
WBGene00016016	C23G10.10	1.14485	0.816423	0.999667	0	0.835925	0	0
WBGene00016017	C23G10.11	1.7474	0.326717	0.999667	2.87346	13.3748	0	4.93079
WBGene00219827	C23G10.12	1.49449	0.650645	0.999667	1.43673	2.08981	0	1.2327
WBGene00016011	C23G10.2	-0.0389923	0.886454	0.999667	2291.58	1679.79	2191.06	1884.8
WBGene00016012	C23G10.5	0.738857	0.588516	0.999667	10.0571	7.10537	3.9717	6.16349
WBGene00016013	C23G10.6	-0.0253584	0.975829	0.999667	24.4244	17.9724	30.4497	12.327
WBGene00016014	C23G10.7	-0.104713	0.677309	0.999667	3711.07	3171.92	3934.63	3463.88
WBGene00016015	C23G10.8	-0.162098	0.528793	0.999667	7004.05	5433.51	7390.01	6522.2
WBGene00199372	C23H3.11	1.43071	0.771345	0.999667	1.43673	0	0	0
WBGene00016018	C23H3.2	0.439655	0.442868	0.999667	47.412	106.163	39.717	75.1946
WBGene00016019	C23H3.3	-0.10519	0.71387	0.999667	1488.45	1018.58	1440.4	1251.19
WBGene00016021	C23H3.5	-0.102833	0.710694	0.999667	1816.02	1324.11	1824.33	1543.34
WBGene00016022	C23H3.9	0.0285157	0.965113	0.999667	24.4244	61.4405	34.4214	51.7733
WBGene00007691	C23H4.2	0.388639	0.541014	0.999667	37.3549	44.304	34.4214	28.3521
WBGene00007692	C23H4.3	0.399958	0.301892	0.999667	143.673	193.517	137.686	119.572
WBGene00007693	C23H4.4	-0.157073	0.887805	0.999667	12.9306	7.10537	11.9151	9.86158
WBGene00007694	C23H4.6	-0.151316	0.646444	0.999667	212.636	226.954	243.598	245.307
WBGene00007695	C23H4.7	0.00846412	0.987358	0.999667	48.8488	62.2764	60.8994	50.5406
WBGene00044132	C23H4.8	-1.05703	0.570246	0.999667	0	5.01555	6.6195	4.93079
WBGene00044649	C23H5.11	-0.29743	0.904325	0.999667	1.43673	2.50778	0	4.93079
WBGene00077523	C23H5.12	-0.86001	0.80816	0.999667	0	1.25389	1.3239	1.2327
WBGene00219423	C23H5.15	1.06693	0.662061	0.999667	2.87346	2.50778	1.3239	1.2327
WBGene00016027	C23H5.8	-0.357408	0.727609	0.999667	2673.75	710.537	3043.65	1290.63
WBGene00016030	C24A1.3	0.2748	0.557611	0.999667	73.2732	129.15	80.7579	88.7542
WBGene00202144	C24A1.7	0.528588	0.915063	0.999667	0	0.417963	0	0
WBGene00016040	C24A11.1	1.00749	0.129887	0.999667	37.3549	53.9172	21.1824	24.654
WBGene00016041	C24A11.2	-0.586219	0.849119	0.999667	2.87346	0	3.9717	0
WBGene00016042	C24A11.5	1.14485	0.816423	0.999667	0	0.835925	0	0
WBGene00016032	C24A3.1	-0.0612929	0.904341	0.999667	249.991	70.2177	181.374	147.924
WBGene00016033	C24A3.2	-0.17953	0.726656	0.999667	45.9753	90.2799	82.0818	75.1946
WBGene00016034	C24A3.4	-0.0285651	0.947802	0.999667	97.6975	88.6081	103.264	86.2889
WBGene00016039	C24A8.5	-0.12687	0.932261	0.999667	7.18364	3.76166	7.9434	3.69809
WBGene00044004	C24A8.6	0.22373	0.924118	0.999667	2.87346	1.67185	1.3239	2.4654
WBGene00016044	C24B5.1	0.0263803	0.986636	0.999667	2.87346	7.10537	3.9717	6.16349
WBGene00016046	C24B5.4	0.145703	0.758535	0.999667	73.2732	112.85	68.8428	101.081
WBGene00016048	C24B9.3	-0.038316	0.895638	0.999667	1591.9	1269.77	1752.84	1183.39
WBGene00016053	C24D10.1	0.709392	0.28933	0.999667	33.0448	49.3196	23.8302	27.1194
WBGene00016054	C24D10.2	0.874205	0.136047	0.999667	44.5386	91.1159	35.7453	39.4463
WBGene00016055	C24D10.4	-0.238155	0.392839	0.999667	926.69	708.029	996.897	926.989
WBGene00235380	C24D10.49	-3.11713	0.524326	0.999667	0	0	0	2.4654
WBGene00016056	C24D10.5	0.0560375	0.896589	0.999667	99.1343	106.58	84.7296	113.408
WBGene00016057	C24D10.6	0.0205348	0.937908	0.999667	2239.86	1719.08	1968.64	1930.4
WBGene00195361	C24E9.1	-2.1489	0.667035	0.999667	0	0	0	1.2327
WBGene00007697	C24F3.2	0.224269	0.423295	0.999667	609.173	575.535	522.941	490.614
WBGene00202030	C24F3.7	0.778138	0.71085	0.999667	8.62037	0.835925	5.2956	0
WBGene00219829	C24G6.12	0.528588	0.915063	0.999667	0	0.417963	0	0
WBGene00016059	C24G6.2	0.30825	0.512587	0.999667	73.2732	124.553	75.4623	86.2889
WBGene00016062	C24G6.8	-0.176446	0.524607	0.999667	5038.61	3556.44	5413.43	4294.72
WBGene00016067	C24H10.1	0.1733	0.717763	0.999667	77.5833	76.0692	60.8994	75.1946
WBGene00016068	C24H10.2	-0.0700537	0.811163	0.999667	396.537	403.334	436.887	403.092
WBGene00016069	C24H10.3	-0.333062	0.61825	0.999667	22.9877	33.855	35.7453	36.9809
WBGene00016070	C24H10.4	0.445279	0.877412	0.999667	1.43673	2.08981	2.6478	0
WBGene00007699	C24H11.1	-0.474443	0.888314	0.999667	0	1.67185	1.3239	1.2327
WBGene00007700	C24H11.2	0.116478	0.979951	0.999667	0	1.25389	0	1.2327
WBGene00007702	C24H11.5	-0.140034	0.687092	0.999667	290.219	206.056	305.821	237.911
[truncated: 18,838 more rows]
