# Supplementary material for: A protein–protein interaction underlies the molecular basis for substrate recognition by an adenosine-to-inosine RNA-editing enzyme
Source: Nucleic Acids Res. 2018 Sep 7;46(18):9647–59. doi: 10.1093/nar/gky800 (PMC6182170; doi:10.1093/nar/gky800)
Supplement: Supplementary Data [file gky800_supplemental_files.zip › Rajendren, Hundley Supplementary Table 4.xlsx]

## Sheet: Sheet1
Chromosome position	Editing percentage in WT	Editing percentage in adr-1(-)	difference in editing	region	Wormbase ID	gene	Bound in adr-1(-) RIP?	Bound in WT RIP?
chrII 13487362	0.176471	0.285714	-0.109244	three prime UTR	WBGene00000113	alh-7	Yes	No
chrII 13486380	0.153846	0.2	-0.0461538	intron	WBGene00000113	alh-7	Yes	No
chrII 13487363	0.176471	0.142857	0.0336134	three prime UTR	WBGene00000113	alh-7	Yes	No
chrI 1155161	0.947368	0.119048	0.828321	three prime UTR	WBGene00000165	aps-3	No	Yes
chrI 1154877	0.944444	0.125	0.819444	three prime UTR	WBGene00000165	aps-3	No	Yes
chrI 1155160	0.859649	0.0714286	0.788221	three prime UTR	WBGene00000165	aps-3	No	Yes
chrI 1155054	0.8125	0.0526316	0.759868	three prime UTR	WBGene00000165	aps-3	No	Yes
chrI 1155196	0.780488	0.176471	0.604017	three prime UTR	WBGene00000165	aps-3	No	Yes
chrI 1154644	0.944444	0.361702	0.582742	three prime UTR	WBGene00000165	aps-3	No	Yes
chrI 1154899	0.625	0.125	0.5	three prime UTR	WBGene00000165	aps-3	No	Yes
chrI 1154602	0.709091	0.222222	0.486869	three prime UTR	WBGene00000165	aps-3	No	Yes
chrI 1155197	0.95122	0.483871	0.467349	three prime UTR	WBGene00000165	aps-3	No	Yes
chrI 1155172	0.8	0.351351	0.448649	three prime UTR	WBGene00000165	aps-3	No	Yes
chrI 1154878	0.5	0.0625	0.4375	three prime UTR	WBGene00000165	aps-3	No	Yes
chrI 1154839	0.809524	0.419355	0.390169	three prime UTR	WBGene00000165	aps-3	No	Yes
chrI 1154773	0.4	0.03125	0.36875	three prime UTR	WBGene00000165	aps-3	No	Yes
chrI 1154710	0.440678	0.0754717	0.365206	three prime UTR	WBGene00000165	aps-3	No	Yes
chrI 1154659	0.393443	0.0384615	0.354981	three prime UTR	WBGene00000165	aps-3	No	Yes
chrI 1154845	0.384615	0.0344828	0.350133	three prime UTR	WBGene00000165	aps-3	No	Yes
chrI 1154745	0.385965	0.0454545	0.34051	three prime UTR	WBGene00000165	aps-3	No	Yes
chrI 1154673	0.384615	0.0535714	0.331044	three prime UTR	WBGene00000165	aps-3	No	Yes
chrI 1155180	0.365385	0.0540541	0.311331	three prime UTR	WBGene00000165	aps-3	No	Yes
chrI 1154605	0.789474	0.489362	0.300112	three prime UTR	WBGene00000165	aps-3	No	Yes
chrI 1155133	0.482759	0.191489	0.291269	three prime UTR	WBGene00000165	aps-3	No	Yes
chrI 1155167	0.490196	0.210526	0.27967	three prime UTR	WBGene00000165	aps-3	No	Yes
chrI 1154650	0.464286	0.1875	0.276786	three prime UTR	WBGene00000165	aps-3	No	Yes
chrI 1155134	0.457627	0.195652	0.261975	three prime UTR	WBGene00000165	aps-3	No	Yes
chrI 1154822	0.9	0.666667	0.233333	three prime UTR	WBGene00000165	aps-3	No	Yes
chrI 1155168	0.254902	0.025641	0.229261	three prime UTR	WBGene00000165	aps-3	No	Yes
chrI 1155108	0.577778	0.348837	0.228941	three prime UTR	WBGene00000165	aps-3	No	Yes
chrI 1154724	0.285714	0.0576923	0.228022	three prime UTR	WBGene00000165	aps-3	No	Yes
chrI 1155289	0.255814	0.030303	0.225511	three prime UTR	WBGene00000165	aps-3	No	Yes
chrI 1155085	0.243243	0.0285714	0.214672	three prime UTR	WBGene00000165	aps-3	No	Yes
chrI 1155282	0.439024	0.225806	0.213218	three prime UTR	WBGene00000165	aps-3	No	Yes
chrI 1154844	0.307692	0.103448	0.204244	three prime UTR	WBGene00000165	aps-3	No	Yes
chrI 1154649	0.796296	0.595745	0.200552	three prime UTR	WBGene00000165	aps-3	No	Yes
chrI 1155056	0.25	0.0526316	0.197368	three prime UTR	WBGene00000165	aps-3	No	Yes
chrI 1155130	0.362069	0.183673	0.178395	three prime UTR	WBGene00000165	aps-3	No	Yes
chrI 1154645	0.185185	0.0217391	0.163446	three prime UTR	WBGene00000165	aps-3	No	Yes
chrI 1155209	0.243243	0.08	0.163243	three prime UTR	WBGene00000165	aps-3	No	Yes
chrI 1154682	0.15873	0.0185185	0.140212	three prime UTR	WBGene00000165	aps-3	No	Yes
chrI 1154702	0.2	0.06	0.14	three prime UTR	WBGene00000165	aps-3	No	Yes
chrI 1155311	0.928571	0.789474	0.139098	three prime UTR	WBGene00000165	aps-3	No	Yes
chrI 1155109	0.195652	0.0697674	0.125885	three prime UTR	WBGene00000165	aps-3	No	Yes
chrI 1154701	0.152542	0.0392157	0.113327	three prime UTR	WBGene00000165	aps-3	No	Yes
chrI 1154655	0.12069	0.0196078	0.101082	three prime UTR	WBGene00000165	aps-3	No	Yes
chrI 1155045	0.583333	0.5	0.0833333	three prime UTR	WBGene00000165	aps-3	No	Yes
chrI 1154860	0.15625	0.0740741	0.0821759	three prime UTR	WBGene00000165	aps-3	No	Yes
chrI 1154869	0.12	0.0454545	0.0745455	three prime UTR	WBGene00000165	aps-3	No	Yes
chrI 1155193	0.152174	0.0833333	0.0688406	three prime UTR	WBGene00000165	aps-3	No	Yes
chrI 1155171	0.12	0.0512821	0.0687179	three prime UTR	WBGene00000165	aps-3	No	Yes
chrI 1155103	0.159091	0.0952381	0.0638528	three prime UTR	WBGene00000165	aps-3	No	Yes
chrI 1155271	0.428571	0.37037	0.0582011	three prime UTR	WBGene00000165	aps-3	No	Yes
chrI 1155141	0.2	0.145833	0.0541667	three prime UTR	WBGene00000165	aps-3	No	Yes
chrI 1154732	0.0714286	0.0212766	0.050152	three prime UTR	WBGene00000165	aps-3	No	Yes
chrI 1155327	0.0943396	0.0487805	0.0455591	three prime UTR	WBGene00000165	aps-3	No	Yes
chrI 1154643	0.0862069	0.0416667	0.0445402	three prime UTR	WBGene00000165	aps-3	No	Yes
chrI 1154847	0.0769231	0.0333333	0.0435897	three prime UTR	WBGene00000165	aps-3	No	Yes
chrI 1155106	0.177778	0.139535	0.0382429	three prime UTR	WBGene00000165	aps-3	No	Yes
chrI 1155066	0.148148	0.111111	0.037037	three prime UTR	WBGene00000165	aps-3	No	Yes
chrI 1154872	0.434783	0.4	0.0347826	three prime UTR	WBGene00000165	aps-3	No	Yes
chrI 1155192	0.106383	0.0833333	0.0230496	three prime UTR	WBGene00000165	aps-3	No	Yes
chrI 1154857	0.0857143	0.0714286	0.0142857	three prime UTR	WBGene00000165	aps-3	No	Yes
chrI 1155078	0.125	0.129032	-0.00403226	three prime UTR	WBGene00000165	aps-3	No	Yes
chrI 1154821	0.8	0.806452	-0.00645161	three prime UTR	WBGene00000165	aps-3	No	Yes
chrI 1154653	0.0689655	0.0784314	-0.00946586	three prime UTR	WBGene00000165	aps-3	No	Yes
chrI 1154708	0.928571	0.941176	-0.012605	three prime UTR	WBGene00000165	aps-3	No	Yes
chrI 1155173	0.98	1	-0.02	three prime UTR	WBGene00000165	aps-3	No	Yes
chrI 1154862	0.964286	1	-0.0357143	three prime UTR	WBGene00000165	aps-3	No	Yes
chrI 1155275	0.111111	0.148148	-0.037037	three prime UTR	WBGene00000165	aps-3	No	Yes
chrI 1154707	0.75	0.803922	-0.0539216	three prime UTR	WBGene00000165	aps-3	No	Yes
chrI 1155079	0.757576	0.903226	-0.14565	three prime UTR	WBGene00000165	aps-3	No	Yes
chrI 4533103	0.8	0.909091	-0.109091	intron	WBGene00022473	bet-1	No	Yes
chrI 4533504	0.214286	0.647059	-0.432773	intron	WBGene00022473	bet-1	No	Yes
chrI 2394711	0.9375	0.214286	0.723214	intron	WBGene00021474	dot-1.1	No	Yes
chrI 2394661	0.909091	0.333333	0.575758	intron	WBGene00021474	dot-1.1	No	Yes
chrI 2394676	0.5	0.142857	0.357143	intron	WBGene00021474	dot-1.1	No	Yes
chrI 2394670	0.909091	0.666667	0.242424	intron	WBGene00021474	dot-1.1	No	Yes
chrI 2394708	0.125	0.0714286	0.0535714	intron	WBGene00021474	dot-1.1	No	Yes
chrI 2394660	0.636364	0.666667	-0.030303	intron	WBGene00021474	dot-1.1	No	Yes
chrI 2394671	0.454545	0.5	-0.0454545	intron	WBGene00021474	dot-1.1	No	Yes
chrV 18881551	0.0909091	0.025	0.0659091	CDS	WBGene00001258	emb-4	No	Yes
chrIII 200594	0.666667	0.0588235	0.607843	intron	WBGene00185078	F40G9.17	No	Yes
chrIII 200591	0.625	0.25	0.375	intron	WBGene00185078	F40G9.17	No	Yes
chrIII 200661	0.4	0.142857	0.257143	intron	WBGene00185078	F40G9.17	No	Yes
chrIII 200660	0.3	0.0714286	0.228571	intron	WBGene00185078	F40G9.17	No	Yes
chrIII 200612	0.583333	0.428571	0.154762	intron	WBGene00185078	F40G9.17	No	Yes
chrIII 200601	0.3	0.352941	-0.0529412	intron	WBGene00185078	F40G9.17	No	Yes
chrI 10184045	0.2	0.0909091	0.109091	three prime UTR	WBGene00002153	iars-2	No	Yes
chrI 10184013	0.181818	0.153846	0.027972	three prime UTR	WBGene00002153	iars-2	No	Yes
chrX 7144344	0.8	0.666667	0.133333	three prime UTR	WBGene00016913	lam-2	No	Yes
chrX 7144341	0.4	0.333333	0.0666667	three prime UTR	WBGene00016913	lam-2	No	Yes
chrX 7144771	0.933333	0.888889	0.0444444	three prime UTR	WBGene00016913	lam-2	No	Yes
chrX 7144302	0.25	0.5	-0.25	three prime UTR	WBGene00016913	lam-2	No	Yes
chrII 14066152	0.40625	0.129032	0.277218	three prime UTR	WBGene00002275	lem-2	No	Yes
chrII 14065999	0.3125	0.0714286	0.241071	three prime UTR	WBGene00002275	lem-2	No	Yes
chrII 14066041	0.162162	0.030303	0.131859	three prime UTR	WBGene00002275	lem-2	No	Yes
chrII 14066040	0.222222	0.0967742	0.125448	three prime UTR	WBGene00002275	lem-2	No	Yes
chrII 14066129	0.166667	0.0625	0.104167	three prime UTR	WBGene00002275	lem-2	No	Yes
chrII 14066074	0.172414	0.0714286	0.100985	three prime UTR	WBGene00002275	lem-2	No	Yes
chrII 14066089	0.107143	0.0333333	0.0738095	three prime UTR	WBGene00002275	lem-2	No	Yes
chrII 14066179	0.162791	0.09375	0.0690407	downstream from gene	WBGene00002275	lem-2	No	Yes
chrII 14066050	0.135135	0.0882353	0.0468998	three prime UTR	WBGene00002275	lem-2	No	Yes
chrII 14066051	0.135135	0.0882353	0.0468998	three prime UTR	WBGene00002275	lem-2	No	Yes
chrII 14066047	0.0789474	0.0588235	0.0201238	three prime UTR	WBGene00002275	lem-2	No	Yes
chrII 14066083	0.0909091	0.121212	-0.030303	three prime UTR	WBGene00002275	lem-2	No	Yes
chrII 14066046	0.846154	0.882353	-0.0361991	three prime UTR	WBGene00002275	lem-2	No	Yes
chrIII 464681	0.333333	0.2	0.133333	downstream from gene	WBGene00021914	magu-1	No	Yes
chrI 12882900	0.833333	0.2	0.633333	intron	WBGene00003905	pad-1	No	Yes
chrI 12882912	0.5	0.2	0.3	intron	WBGene00003905	pad-1	No	Yes
chrI 12882882	0.8	0.6	0.2	intron	WBGene00003905	pad-1	No	Yes
chrI 2823056	0.454545	0.166667	0.287879	downstream from gene	WBGene00004077	pop-1	No	Yes
chrIII 12744085	0.142857	0.0833333	0.0595238	downstream from gene	WBGene00007027	ssl-1	No	Yes
chrV 4628316	0.65	0.111111	0.538889	three prime UTR	WBGene00018812	sumv-2	No	Yes
chrV 4628248	0.6	0.1	0.5	three prime UTR	WBGene00018812	sumv-2	No	Yes
chrV 4628247	0.8	0.3	0.5	three prime UTR	WBGene00018812	sumv-2	No	Yes
chrV 4627769	0.923077	0.444444	0.478632	three prime UTR	WBGene00018812	sumv-2	No	Yes
chrV 4627894	0.5625	0.125	0.4375	three prime UTR	WBGene00018812	sumv-2	No	Yes
chrV 4627838	0.714286	0.333333	0.380952	three prime UTR	WBGene00018812	sumv-2	No	Yes
chrV 4628317	0.45	0.157895	0.292105	three prime UTR	WBGene00018812	sumv-2	No	Yes
chrV 4628328	0.366667	0.0769231	0.289744	three prime UTR	WBGene00018812	sumv-2	No	Yes
chrV 4627710	0.44	0.166667	0.273333	three prime UTR	WBGene00018812	sumv-2	No	Yes
chrV 4627837	0.428571	0.166667	0.261905	three prime UTR	WBGene00018812	sumv-2	No	Yes
chrV 4627783	0.357143	0.1	0.257143	three prime UTR	WBGene00018812	sumv-2	No	Yes
chrV 4627781	0.428571	0.2	0.228571	three prime UTR	WBGene00018812	sumv-2	No	Yes
chrV 4628271	0.25	0.0588235	0.191176	intron	WBGene00018812	sumv-2	No	Yes
chrV 4627768	0.230769	0.111111	0.119658	three prime UTR	WBGene00018812	sumv-2	No	Yes
chrV 4627750	0.266667	0.181818	0.0848485	three prime UTR	WBGene00018812	sumv-2	No	Yes
chrV 4627924	0.25	0.166667	0.0833333	three prime UTR	WBGene00018812	sumv-2	No	Yes
chrV 4628272	0.1875	0.117647	0.0698529	intron	WBGene00018812	sumv-2	No	Yes
chrV 4627943	0.833333	0.8	0.0333333	three prime UTR	WBGene00018812	sumv-2	No	Yes
chrV 4627938	0.222222	0.2	0.0222222	three prime UTR	WBGene00018812	sumv-2	No	Yes
chrV 4627686	0.0882353	0.0740741	0.0141612	three prime UTR	WBGene00018812	sumv-2	No	Yes
chrV 4627937	0.2	0.2	0	three prime UTR	WBGene00018812	sumv-2	No	Yes
chrV 4627839	0.285714	0.333333	-0.047619	three prime UTR	WBGene00018812	sumv-2	No	Yes
chrV 4627871	0.181818	0.333333	-0.151515	three prime UTR	WBGene00018812	sumv-2	No	Yes
chrV 4627923	0.166667	0.333333	-0.166667	three prime UTR	WBGene00018812	sumv-2	No	Yes
chrV 4627903	0.125	0.428571	-0.303571	three prime UTR	WBGene00018812	sumv-2	No	Yes
chrV 13982384	0.714286	0.166667	0.547619	pseudogenic transcript	WBGene00012058	T26F2.2	No	Yes
chrV 13982475	0.25	0.142857	0.107143	pseudogenic transcript	WBGene00012058	T26F2.2	No	Yes
chrI 12748773	0.551724	0.04	0.511724	three prime UTR	WBGene00006700	uba-2	No	Yes
chrI 12748801	0.659091	0.21875	0.440341	three prime UTR	WBGene00006700	uba-2	No	Yes
chrI 12748774	0.928571	0.6	0.328571	three prime UTR	WBGene00006700	uba-2	No	Yes
chrI 12748891	0.170213	0.0526316	0.117581	three prime UTR	WBGene00006700	uba-2	No	Yes
chrI 12748890	0.125	0.027027	0.097973	three prime UTR	WBGene00006700	uba-2	No	Yes
chrI 12749089	0.125	0.0645161	0.0604839	three prime UTR	WBGene00006700	uba-2	No	Yes
chrI 12748900	0.261905	0.212121	0.0497836	three prime UTR	WBGene00006700	uba-2	No	Yes
chrI 12749140	0.388889	0.365854	0.0230352	three prime UTR	WBGene00006700	uba-2	No	Yes
chrI 12749085	0.305556	0.321429	-0.015873	three prime UTR	WBGene00006700	uba-2	No	Yes
chrI 12748862	0.431373	0.461538	-0.0301659	three prime UTR	WBGene00006700	uba-2	No	Yes
chrI 12749069	0.347826	0.428571	-0.0807453	three prime UTR	WBGene00006700	uba-2	No	Yes
chrIII 9552227	0.285714	0.0909091	0.194805	intron	WBGene00006755	unc-16	No	Yes
chrIII 9551957	0.233333	0.047619	0.185714	intron	WBGene00006755	unc-16	No	Yes
chrI 3167784	0.833333	0.4	0.433333	intergenic	WBGene00006888	vbh-1	No	Yes
chrI 3167800	0.333333	0.2	0.133333	intergenic	WBGene00006888	vbh-1	No	Yes
chrI 3167799	0.333333	0.2	0.133333	intergenic	WBGene00006888	vbh-1	No	Yes
chrI 3167788	0.333333	0.6	-0.266667	intergenic	WBGene00006888	vbh-1	No	Yes
chrI 318465	0.7	0.25	0.45	three prime UTR	WBGene00002079	xpo-2	No	Yes
chrI 318466	0.2	0.166667	0.0333333	three prime UTR	WBGene00002079	xpo-2	No	Yes
chrII 14066388	0.615385	0.0526316	0.562753	intergenic	WBGene00012730	xrn-1	No	Yes
chrII 14066369	0.6	0.133333	0.466667	intergenic	WBGene00012730	xrn-1	No	Yes
chrII 14066606	0.678571	0.304348	0.374224	intergenic	WBGene00012730	xrn-1	No	Yes
chrII 14066572	0.422222	0.0487805	0.373442	intergenic	WBGene00012730	xrn-1	No	Yes
chrII 14066483	0.346154	0.047619	0.298535	intergenic	WBGene00012730	xrn-1	No	Yes
chrII 14066386	0.923077	0.722222	0.200855	intergenic	WBGene00012730	xrn-1	No	Yes
chrII 14066390	0.25	0.0526316	0.197368	intergenic	WBGene00012730	xrn-1	No	Yes
chrII 14066392	0.235294	0.047619	0.187675	intergenic	WBGene00012730	xrn-1	No	Yes
chrII 14066458	0.222222	0.0625	0.159722	intergenic	WBGene00012730	xrn-1	No	Yes
chrII 14066595	0.28125	0.137931	0.143319	intergenic	WBGene00012730	xrn-1	No	Yes
chrII 14066500	0.222222	0.0833333	0.138889	intergenic	WBGene00012730	xrn-1	No	Yes
chrII 14066468	0.15625	0.0357143	0.120536	intergenic	WBGene00012730	xrn-1	No	Yes
chrII 14066607	0.25	0.130435	0.119565	intergenic	WBGene00012730	xrn-1	No	Yes
chrII 14066405	0.185185	0.0714286	0.113757	intergenic	WBGene00012730	xrn-1	No	Yes
chrII 14066359	0.153846	0.047619	0.106227	intergenic	WBGene00012730	xrn-1	No	Yes
chrII 14066381	0.153846	0.0588235	0.0950226	intergenic	WBGene00012730	xrn-1	No	Yes
chrII 14066342	0.230769	0.166667	0.0641026	intergenic	WBGene00012730	xrn-1	No	Yes
chrII 14066421	0.157895	0.0952381	0.0626566	intergenic	WBGene00012730	xrn-1	No	Yes
chrIII 11961794	0.8	0.0769231	0.723077	three prime UTR	WBGene00013240	Y56A3A.28	No	Yes
chrIII 11961788	0.8	0.142857	0.657143	three prime UTR	WBGene00013240	Y56A3A.28	No	Yes
chrIII 11961161	0.611111	0.111111	0.5	downstream from gene	WBGene00013240	Y56A3A.28	No	Yes
chrIII 11961160	0.555556	0.2	0.355556	downstream from gene	WBGene00013240	Y56A3A.28	No	Yes
chrIII 11961751	0.941176	0.666667	0.27451	three prime UTR	WBGene00013240	Y56A3A.28	No	Yes
chrIII 11961792	0.2	0.0714286	0.128571	three prime UTR	WBGene00013240	Y56A3A.28	No	Yes
chrIII 11961748	0.166667	0.0625	0.104167	three prime UTR	WBGene00013240	Y56A3A.28	No	Yes
chrIII 11961805	0.25	0.166667	0.0833333	three prime UTR	WBGene00013240	Y56A3A.28	No	Yes
chrIII 11961815	0.125	0.181818	-0.0568182	three prime UTR	WBGene00013240	Y56A3A.28	No	Yes
chrI 630773	0.684211	0.117647	0.566563	three prime UTR	WBGene00022029	Y65B4A.6	No	Yes
chrI 630795	0.6	0.0769231	0.523077	three prime UTR	WBGene00022029	Y65B4A.6	No	Yes
chrI 629841	0.64	0.125	0.515	three prime UTR	WBGene00022029	Y65B4A.6	No	Yes
chrI 629831	0.6	0.142857	0.457143	three prime UTR	WBGene00022029	Y65B4A.6	No	Yes
chrI 629830	0.736842	0.285714	0.451128	three prime UTR	WBGene00022029	Y65B4A.6	No	Yes
chrI 631010	0.815789	0.37931	0.436479	three prime UTR	WBGene00022029	Y65B4A.6	No	Yes
chrI 630902	0.916667	0.5	0.416667	three prime UTR	WBGene00022029	Y65B4A.6	No	Yes
chrI 629806	0.461538	0.0833333	0.378205	three prime UTR	WBGene00022029	Y65B4A.6	No	Yes
chrI 630736	0.8	0.428571	0.371429	three prime UTR	WBGene00022029	Y65B4A.6	No	Yes
chrI 630908	0.47619	0.125	0.35119	three prime UTR	WBGene00022029	Y65B4A.6	No	Yes
chrI 630438	0.425	0.0952381	0.329762	three prime UTR	WBGene00022029	Y65B4A.6	No	Yes
chrI 630797	0.4	0.0769231	0.323077	three prime UTR	WBGene00022029	Y65B4A.6	No	Yes
chrI 630840	0.515152	0.2	0.315152	three prime UTR	WBGene00022029	Y65B4A.6	No	Yes
chrI 630962	0.4	0.0869565	0.313043	three prime UTR	WBGene00022029	Y65B4A.6	No	Yes
chrI 629840	0.68	0.375	0.305	three prime UTR	WBGene00022029	Y65B4A.6	No	Yes
chrI 630996	0.416667	0.16	0.256667	three prime UTR	WBGene00022029	Y65B4A.6	No	Yes
chrI 630409	0.411765	0.15625	0.255515	three prime UTR	WBGene00022029	Y65B4A.6	No	Yes
chrI 630423	0.326531	0.08	0.246531	three prime UTR	WBGene00022029	Y65B4A.6	No	Yes
chrI 630953	0.388889	0.142857	0.246032	three prime UTR	WBGene00022029	Y65B4A.6	No	Yes
chrI 629803	0.333333	0.0909091	0.242424	three prime UTR	WBGene00022029	Y65B4A.6	No	Yes
chrI 630913	0.611111	0.375	0.236111	three prime UTR	WBGene00022029	Y65B4A.6	No	Yes
chrI 630441	0.615385	0.380952	0.234432	three prime UTR	WBGene00022029	Y65B4A.6	No	Yes
chrI 630993	0.914286	0.68	0.234286	three prime UTR	WBGene00022029	Y65B4A.6	No	Yes
chrI 630786	0.526316	0.294118	0.232198	three prime UTR	WBGene00022029	Y65B4A.6	No	Yes
chrI 630856	0.655172	0.428571	0.226601	three prime UTR	WBGene00022029	Y65B4A.6	No	Yes
chrI 629883	0.258065	0.0555556	0.202509	three prime UTR	WBGene00022029	Y65B4A.6	No	Yes
chrI 629763	0.4	0.2	0.2	three prime UTR	WBGene00022029	Y65B4A.6	No	Yes
chrI 630827	0.461538	0.266667	0.194872	three prime UTR	WBGene00022029	Y65B4A.6	No	Yes
chrI 630432	0.227273	0.0416667	0.185606	three prime UTR	WBGene00022029	Y65B4A.6	No	Yes
chrI 629832	0.75	0.571429	0.178571	three prime UTR	WBGene00022029	Y65B4A.6	No	Yes
chrI 630841	0.242424	0.0666667	0.175758	three prime UTR	WBGene00022029	Y65B4A.6	No	Yes
chrI 630749	0.4	0.25	0.15	three prime UTR	WBGene00022029	Y65B4A.6	No	Yes
chrI 629842	0.384615	0.235294	0.149321	three prime UTR	WBGene00022029	Y65B4A.6	No	Yes
chrI 630412	0.5	0.357143	0.142857	three prime UTR	WBGene00022029	Y65B4A.6	No	Yes
chrI 629826	0.2	0.0714286	0.128571	three prime UTR	WBGene00022029	Y65B4A.6	No	Yes
chrI 631000	0.243243	0.12	0.123243	three prime UTR	WBGene00022029	Y65B4A.6	No	Yes
chrI 629820	0.1875	0.0833333	0.104167	three prime UTR	WBGene00022029	Y65B4A.6	No	Yes
chrI 630422	0.693878	0.6	0.0938776	three prime UTR	WBGene00022029	Y65B4A.6	No	Yes
chrI 630787	0.263158	0.176471	0.0866873	three prime UTR	WBGene00022029	Y65B4A.6	No	Yes
chrI 631009	0.684211	0.62069	0.0635209	three prime UTR	WBGene00022029	Y65B4A.6	No	Yes
chrI 630845	0.121212	0.0666667	0.0545455	three prime UTR	WBGene00022029	Y65B4A.6	No	Yes
chrI 630999	0.166667	0.12	0.0466667	three prime UTR	WBGene00022029	Y65B4A.6	No	Yes
chrI 630408	0.115385	0.0909091	0.0244755	three prime UTR	WBGene00022029	Y65B4A.6	No	Yes
chrI 629767	0.6	0.6	0	three prime UTR	WBGene00022029	Y65B4A.6	No	Yes
chrI 630870	0.0909091	0.1	-0.00909091	three prime UTR	WBGene00022029	Y65B4A.6	No	Yes
chrI 630405	0.444444	0.486486	-0.042042	three prime UTR	WBGene00022029	Y65B4A.6	No	Yes
chrI 630849	0.5	0.545455	-0.0454545	three prime UTR	WBGene00022029	Y65B4A.6	No	Yes
chrI 630836	0.571429	0.642857	-0.0714286	three prime UTR	WBGene00022029	Y65B4A.6	No	Yes
chrI 630274	0.2	0.285714	-0.0857143	three prime UTR	WBGene00022029	Y65B4A.6	No	Yes
chrI 630826	0.64	0.733333	-0.0933333	three prime UTR	WBGene00022029	Y65B4A.6	No	Yes
chrI 630411	0.3125	0.413793	-0.101293	three prime UTR	WBGene00022029	Y65B4A.6	No	Yes
chrI 630871	0.0909091	0.2	-0.109091	three prime UTR	WBGene00022029	Y65B4A.6	No	Yes
chrI 630259	0.222222	0.333333	-0.111111	three prime UTR	WBGene00022029	Y65B4A.6	No	Yes
chrI 630437	0.075	0.190476	-0.115476	three prime UTR	WBGene00022029	Y65B4A.6	No	Yes
chrI 630454	0.117647	0.235294	-0.117647	three prime UTR	WBGene00022029	Y65B4A.6	No	Yes
chrI 631008	0.075	0.241379	-0.166379	three prime UTR	WBGene00022029	Y65B4A.6	No	Yes
chrI 629849	0.133333	0.3	-0.166667	three prime UTR	WBGene00022029	Y65B4A.6	No	Yes
chrI 629766	0.4	0.6	-0.2	three prime UTR	WBGene00022029	Y65B4A.6	No	Yes
chrI 630835	0.148148	0.428571	-0.280423	three prime UTR	WBGene00022029	Y65B4A.6	No	Yes
chrI 630825	0.208333	0.533333	-0.325	three prime UTR	WBGene00022029	Y65B4A.6	No	Yes
chrIII 12160126	0.884615	0.157895	0.726721	upstream from gene	WBGene00013545	Y75B8A.8	No	Yes
chrIII 12160138	0.925926	0.35	0.575926	upstream from gene	WBGene00013545	Y75B8A.8	No	Yes
chrIII 12160125	0.461538	0.0526316	0.408907	upstream from gene	WBGene00013545	Y75B8A.8	No	Yes
chrIII 12160153	0.615385	0.277778	0.337607	upstream from gene	WBGene00013545	Y75B8A.8	No	Yes
chrIII 12160139	0.481481	0.2	0.281481	upstream from gene	WBGene00013545	Y75B8A.8	No	Yes
chrIII 12160154	0.769231	0.5	0.269231	upstream from gene	WBGene00013545	Y75B8A.8	No	Yes
chrIII 12160184	0.304348	0.0714286	0.232919	upstream from gene	WBGene00013545	Y75B8A.8	No	Yes
chrIII 12160140	0.25	0.047619	0.202381	upstream from gene	WBGene00013545	Y75B8A.8	No	Yes
chrIII 12160169	0.269231	0.117647	0.151584	upstream from gene	WBGene00013545	Y75B8A.8	No	Yes
chrIII 12160164	0.208333	0.0625	0.145833	upstream from gene	WBGene00013545	Y75B8A.8	No	Yes
chrIII 12171074	0.933333	0.8	0.133333	three prime UTR	WBGene00013545	Y75B8A.8	No	Yes
chrIII 12171073	0.4	0.3	0.1	three prime UTR	WBGene00013545	Y75B8A.8	No	Yes
chrIII 12165629	0.0869565	0.0540541	0.0329025	CDS	WBGene00013545	Y75B8A.8	No	Yes
chrIII 12160121	0.166667	0.157895	0.00877193	upstream from gene	WBGene00013545	Y75B8A.8	No	Yes
