# Supplementary material for: A protein–protein interaction underlies the molecular basis for substrate recognition by an adenosine-to-inosine RNA-editing enzyme
Source: Nucleic Acids Res. 2018 Sep 7;46(18):9647–59. doi: 10.1093/nar/gky800 (PMC6182170; doi:10.1093/nar/gky800)
Supplement: Supplementary Data [file gky800_supplemental_files.zip › Rajendren, Hundley Supplementary Table 5 for re-resubmission.xlsx]

## Sheet: Sheet1
		Used for	Sequences
lam-2 200 bp dsRNA
Sense -F		PCR-primer	TAATACGACTCACTATAGGGttattaggtcggcaaataattattgacgtg
Sense -R		PCR-primer	caactctcacggctaactcaaaaaattgg
Anti sense-F		PCR-primer	TAATACGACTCACTATAGGGcaactcttcacagctaactcaaaaaatcgcg
Anti sense-R		PCR-primer	ttattaggtagacaaataattattgacg
Sense ssRNA			ttattaggtcggcaaataattattgacgtgttttgccaattaacgattttttgtaaattttatatgtgtctcttacagtaaaccgagagtgtataaaagcatatgaatatcagttgctttggtcatctgagtagtaatacgattcgaaaaaatcgaaaagttttttttccaattttttgagttagccgtgagagttg
Anti-sense ssRNA			caactcttcacagctaactcaaaaaatcgcgaaaagcatttttcaaaaaatttttgattttttagattcttaatactacgcaggtagccaaagtagctgatatttttatgttttcatacattcacattttactataagacacacatacaaaatttacaaaaattgttaattgacaaaatacgtcaataattatttgtctacctaataa
lam-2 46 bp dsRNA
Sense		ssRNA	AGA CAC ACA UAC AAA AUU UAC AAA AAU UGU UAA UUG ACA AAA UAC
Anti sense		ssRNA	GUG UUU UGC CAA UUA ACG AUU UUU UGU AAA UUU UAU AUG UGU CUC U
C35E7.6		RT	TAATACGACTCACTATAGGGAGA CGACGACCATCTCGAAAG
lam-2		RT	GAAGCATTTGGTTGGCAAGTTGTCACGG
pop-1		RT	CGAGAAAAAGTTGATTTTCCTCAAATTTTCCG
clec-41		RT	TTGCAATACATGGGCGGAACAC
gene			Sequence				Amplicon length		location
C35E7.6		qPCR	GTTCTCACTATGAGCCAGGAAGGAAG				150 bp		exon 1
		qPCR	GCTGTCCAGTGTAAGATCTTCCATTGC						exon 2
pop-1		qPCR	CCGGAGTGGTCGGCGCGGGAAAATTATGCGG				156 bp		exon 2
		qPCR	CCGCTTGCAGAATTTACACCACATTTCTGTG						exon 3
lam-2		qPCR	CCATTCTCGCTGAGGAAGATGAAATCAAG				155 bp		exon 10
		qPCR	CGTGGGAACTTCCTTGGCAAGTTGTG						exon 11
clec-41		qPCR	ACTCTGGAAGATTCTATTCCCCAAGC				157 bp		exon 2-exon 3
		qPCR	CGACTGTAAATGGAAATTGATGCCTGAC						exon 3
